# Supplementary material for: Construction and verification of a novel hypoxia-related lncRNA signature related with survival outcomes and immune microenvironment of bladder urothelial carcinoma by weighted gene co-expression network analysis
Source: Front Genet. 2022 Aug 31;13:952369. doi: 10.3389/fgene.2022.952369 (PMC9471150; doi:10.3389/fgene.2022.952369)
Supplement: Supplementary file 1 [file DataSheet3.ZIP]

Archive with 5 entries (4 files):
- data sheet/
- data sheet/1. gene expression.txt
- data sheet/2. clinical.txt
- data sheet/3. blue modular.txt
- data sheet/4. brown modular.txt
