# Supplementary material for: Construction and verification of a novel hypoxia-related lncRNA signature related with survival outcomes and immune microenvironment of bladder urothelial carcinoma by weighted gene co-expression network analysis
Source: Front Genet. 2022 Aug 31;13:952369. doi: 10.3389/fgene.2022.952369 (PMC9471150; doi:10.3389/fgene.2022.952369)
Supplement: Supplementary file 1 [file DataSheet3.ZIP › data sheet/1. gene expression.txt]

id	futime	fustat	LINC01711	AL583785.1	TMEM147-AS1	AC024060.1	AC119403.1	AC007038.2	AC093788.1	AC016027.1	AC008735.2	STAG3L5P-PVRIG2P-PILRB	AC116914.2	AL139123.1	AC010542.5	riskScore	risk
TCGA-CF-A47X	1.05205479452055	0	0.01483858	0.05605041	4.388243	8.597724	0.64718	2.675877	1.021605	0.8153516	9.82171	0.6764806	1.725813	1.001086	2.516693	1.44914163982458	high
TCGA-ZF-AA51	4.6958904109589	0	0.09751568	0.06139171	2.47760212	9.79881281	0.4050587	1.69905705	0.98332697	0.54848754	5.54692154	1.14434919	0.97214089	0	3.70278794	0.487022886757035	low
TCGA-BL-A0C8	2.4	0	0.0345528266666667	0.0195704333333333	3.06086633333333	5.43795033333333	0.773720533333333	4.231781	3.18537156666667	1.08098276666667	1.48259946666667	0.765534833333333	0.781581133333333	1.1474764	3.19110523333333	0.949207145536917	low
TCGA-BT-A42C	2.39178082191781	0	0.0481908	0.1213555	1.793434	9.527634	0.6805916	2.267052	1.374053	0.6950113	8.888153	1.244959	2.775746	0.2889954	3.82238	0.515836925256359	low
TCGA-G2-A3IB	0.602739726027397	1	0.1166743	0	1.214054	0.9788094	0.02077027	0.6969828	0.2086437	0.2884605	2.269698	0.5150243	0.9415855	0.2248985	1.097018	1.88876696532531	high
TCGA-2F-A9KP	0.997260273972603	1	0.04158166	0.03926706	4.505877	6.308166	0.4922551	1.005237	1.127774	0.3868025	4.300478	0.6529563	2.970803	0.3740416	2.842031	0.448843457033929	low
TCGA-DK-A3IT	1.25753424657534	0	0.2377854	0.4116736	1.502479	3.801277	0.1975416	0.5178794	0.6821259	0.3943761	2.425079	0.7979791	0.7901665	0.7575491	3.009665	1.32630220035065	high
TCGA-FD-A43P	1.24383561643836	0	0.03244063	0.2757136	8.024906	18.00287	0.7882947	1.48372	1.708942	0.2947525	3.914271	1.121534	1.185811	0.474199	1.888775	0.184516727506708	low
TCGA-DK-A3IV	0.805479452054795	1	0.01591665	0.180368	2.008263	5.670516	0.5355255	1.601538	0.7969657	0.6955398	9.657349	0.9675055	2.433005	0.5369093	6.930159	0.743535285661784	low
TCGA-2F-A9KW	0.695890410958904	1	0	0.3884652	1.376377	3.925543	0.608729	0.5375518	0.1877372	0.200229	2.570379	0.7683837	0.5126139	0.1734542	1.301663	1.83549525510316	high
TCGA-GU-A762	0.635616438356164	1	0.1062127	0.1203606	1.593776	2.536506	0.2647105	1.19363	0.8198888	0.7904126	1.354789	0.5272579	0.9882527	0.1910841	3.925477	0.764403205925255	low
TCGA-XF-AAME	7.74794520547945	1	0.3479127	4.0155675	1.857909	4.2753897	0.2649447	1.1113355	1.0686127	0.3428708	2.6986488	0.9839756	1.6699542	0.2607997	2.5442758	0.950106229538068	low
TCGA-XF-AAN0	4.70684931506849	1	0.01613443	0.30472637	3.33617362	4.48478255	0.5629584	1.51803146	0.31978189	0.7329794	5.92375021	1.82663424	0.64338103	0.50797177	1.96045947	1.17667485852859	high
TCGA-CF-A47W	1.00821917808219	0	0.03593418	0	3.353978	8.722259	0.5597351	3.944408	0.7122101	0.8939734	2.013051	0.6871401	2.209088	0.6868861	1.364464	1.12316749669857	high
TCGA-GC-A3I6	1.72602739726027	1	0.1814283	0.03807318	0.8866137	2.328167	0.452168	1.001016	0.8831991	1.430393	2.015367	0.9241271	0.93783	0.6800046	2.092231	0.821912431696019	low
TCGA-FD-A6TA	5.23835616438356	0	0.8003295	0.14628	1.037858	3.436494	0.2252008	1.281992	0.9156569	0.3574424	2.047051	0.6277243	0.6005355	0.2322336	1.895258	1.46059409691471	high
TCGA-DK-A1A7	1.53424657534247	0	0	0.34623626	2.05633856	4.92606148	1.64064719	1.72046246	0.93878006	0.59848104	2.2981425	0.52340226	0.88608794	0.48721957	1.18125728	2.20316987750579	high
TCGA-FD-A3SR	1.64931506849315	1	0.1875703	0.1180863	5.226028	3.834855	0.9089801	0.6263891	0.5652514	0.7574428	3.01762	0.9395765	1.177346	0.2343417	1.793757	0.663701021309171	low
TCGA-GU-AATP	2.74794520547945	0	1.656503	0.1738106	5.231893	9.24738	0.6116221	2.084474	1.343985	0.6901615	6.292294	8.00251	1.01937	1.379706	4.814523	0.0978592704596231	low
TCGA-DK-AA6X	1.27945205479452	0	0.63206	1.566802	3.066073	7.655491	0.5414967	2.89082	1.978	0.8374972	2.519438	1.210638	1.837807	1.06605	7.500025	0.467044781846092	low
TCGA-XF-A9T3	0.186301369863014	0	1.901431	8.279662	2.1338	5.376268	0.1974531	0.8972555	1.377415	1.028347	2.822301	0.7758836	1.404111	0.8314461	5.749229	0.726808871578085	low
TCGA-PQ-A6FN	1.38904109589041	0	0.4817794	0.478907	1.039541	3.275956	0.3159799	0.7289741	1.031587	0.340099	0.08741546	0.2376222	1.011136	0.8553501	2.824298	1.60513022395651	high
TCGA-DK-A3WW	1.36164383561644	0	0	0	0.9803907	3.581743	0.1252819	1.418868	0.8389967	0.2522902	2.495454	0.6314889	2.472229	0.1356541	2.544993	0.882424798725631	low
TCGA-XF-AAMY	8.24931506849315	0	0.2192498	1.656364	6.661362	7.224518	0.409822	1.814539	0.9148417	0.5849768	3.46429	0.7681687	1.821431	0.5752333	5.365115	0.436091908493419	low
TCGA-K4-A3WS	2.08493150684932	0	1.410316	1.664766	7.078149	9.187888	0.4668209	1.756553	0.7815599	0.4290403	6.989048	1.300418	2.562938	0.3468907	4.685749	0.366480213773978	low
TCGA-UY-A9PA	2.93698630136986	0	0.1192153	0.05628967	0.8896988	2.158606	0.1856979	0.8568201	0.5596177	0.3997448	2.722774	0.845436	0.8913498	0.06702398	0.6035667	1.41364079990621	high
TCGA-G2-AA3F	2.44657534246575	0	0.06190383	0	5.367245	9.411346	0.6942642	1.536972	0.6026998	0.9552763	9.176554	1.64103	2.194218	1.020885	3.708666	0.536201193398919	low
TCGA-FJ-A871	0.745205479452055	1	9.30339	0.03630382	1.388616	5.079596	0.3592956	1.281034	0.5814878	0.1330653	2.087373	0.7351287	2.107867	0.3890419	3.211463	1.95981902069335	high
TCGA-ZF-A9RN	1.68493150684932	1	0	0.0459078	1.112596	2.854833	0.1211587	1.461109	0.4817595	0.1787836	2.807168	0.5663805	0.6461798	0.2186492	1.230617	2.17338251836056	high
TCGA-GC-A3RB	1.59452054794521	0	0.0469977	0	1.197198	2.269272	0.3318708	0.9007469	0.7353847	0.4541288	3.564453	0.8570371	1.561745	0.2466104	1.189706	1.23982310643495	high
TCGA-UY-A9PF	0.320547945205479	0	0.0374885	0.4956243	2.447099	4.329618	0.2802942	0.8328019	0.1564245	0.5190354	2.714007	0.7121145	0.8720263	0.4215276	1.518382	1.34163794757763	high
TCGA-YC-A89H	1.56986301369863	0	0.1928288	0	1.705568	3.900424	0.1067958	1.847856	0.938697	0.3337189	4.837982	0.6457537	1.067958	0.337276	2.657594	1.49181942205199	high
TCGA-XF-AAMQ	5.96438356164384	0	0.01297714	0.02450957	1.286139	2.692678	0.1455413	0.3730753	0.2978163	0.3256537	2.259249	0.6310603	1.552441	0.3210183	1.445423	1.24881705372779	high
TCGA-CF-A1HR	1.06575342465753	0	0.0273272	0.2580606	2.131871	4.493389	0.1702668	1.24985	0.4561019	0.3783503	1.648644	0.283772	0	0.1843633	0.9684704	1.70586620346489	high
TCGA-E7-A3X6	1.11506849315068	0	0.02031907	0	1.504272	1.948944	0.3038434	0.5575936	0.4027208	0.7120947	2.381641	0.5609457	0.8777697	0.09138855	1.337335	1.10660466927165	low
TCGA-DK-A6AW	3.46301369863014	0	0.02415785	0.09125252	1.543274	5.816517	0.7224942	0.8523479	0.8064085	0.5539661	1.790566	2.783943	1.364711	0.9235604	2.507294	0.62631039889542	low
TCGA-GC-A3BM	1.78356164383562	1	0.08115466	0	1.986544	3.812626	0.3286712	1.431667	0.529103	0.6232478	7.903611	1.757398	1.011296	0.4106332	1.797565	1.30584008666613	high
TCGA-GV-A6ZA	1.89315068493151	0	0	0	4.480851	10.83929	0.4562161	2.571456	2.386891	0.5444995	9.308109	1.245991	4.638197	1.389337	6.255654	0.283702376143926	low
TCGA-G2-A2EJ	2.55068493150685	0	0.01579101	0.02982403	0.971064	1.638269	0.05903313	1.217465	0.9718709	0.3757694	1.742021	0.3519517	0.3673173	0.1065342	0.9993392	1.64565234673948	high
TCGA-FD-A43N	1.91506849315068	0	0.2137427	0.4968489	3.491338	3.411562	0.3073292	1.589916	0.7546529	0.3343449	6.71676	0.9119741	1.912271	0.554622	2.205905	1.44976604108528	high
TCGA-UY-A8OD	9.4027397260274	0	1.291265	0.8910914	1.561632	4.326151	0.4951045	1.557572	1.243369	0.6124011	2.996221	1.150943	0.990209	0.6701182	2.702985	1.22794129057359	high
TCGA-2F-A9KT	6.44383561643836	0	0.3249075	0.1115716	5.319798	11.04333	0.7361423	1.543909	2.095186	0.6773168	8.04429	0.8004631	2.061198	0.797088	6.430261	0.284444219703808	low
TCGA-BT-A20Q	1.62465753424658	1	0.2459986	0.08447467	1.041443	3.589661	0.2786793	1.43196	0.7465119	0.2418962	1.310637	0.8156297	0.6688304	0.2011676	2.094618	1.43883537918157	high
TCGA-CU-A0YR	1.26027397260274	1	0.02496693	0.04715434	2.066988	1.75941	0.1866728	1.533408	0.4427523	0.2808584	1.807499	0.1960277	0.4148286	0.1684397	0.3160081	2.50291489263326	high
TCGA-SY-A9G5	2.63013698630137	0	0.7947507	0.2501706	1.565834	4.200435	0.2971098	1.488582	1.851532	0.5043259	3.059483	1.590188	1.760651	0.476604	5.767283	0.428147419101109	low
TCGA-4Z-AA84	1.26027397260274	0	0.1459138	0.3674444	3.547552	8.568745	0.7273127	0.5720216	0.4819983	0.6628796	5.156012	1.281147	0.7273127	0.3828258	0.8618592	0.761333341699601	low
TCGA-4Z-AA7Q	1.3972602739726	1	0.08389612	0.2640871	1.363535	6.295323	0.9757609	1.279038	0.8168182	0.108896	7.037803	1.813223	2.137381	0.3144479	2.123758	1.17450015235433	high
TCGA-FD-A5BT	0.898630136986301	1	2.206419	22.82269	0.5667506	3.063506	0.1918251	0.3017357	0.2141047	0.1443051	0.1326705	0.2469242	0.852556	0.2884812	2.597841	6.27210200257394	high
TCGA-CF-A27C	1.16438356164384	0	0.03461785	0	3.424018	6.268178	0.2156924	2.623752	1.661134	0.7863362	6.116282	0.7671824	1.322913	1.556998	3.724364	1.4360337401226	high
TCGA-E7-A6MF	1.19452054794521	0	0	0	2.355661	3.077657	0.251901	1.085973	0.445167	0.330408	3.755416	0.8703715	1.11956	0.4545935	1.933146	1.50368667408928	high
TCGA-FT-A61P	0.923287671232877	0	0.5293444	0.3912096	1.172546	1.576805	0.1720785	0.9323242	0.360121	0.2688581	1.705857	0.3322583	1.759024	0.05175693	1.747813	1.44238363455166	high
TCGA-DK-AA77	1.69315068493151	0	0	0	2.543894	5.990492	0.4106884	0.8613357	0.5156864	0.8148142	2.880989	1.08513	1.173395	0.2646962	2.681608	0.560255110904975	low
TCGA-ZF-AA5N	0.46027397260274	1	0.1082228	0	1.109189	5.08428	0.3371502	1.555629	0.9031406	0.2575315	2.145261	0.7537753	1.977948	0.4867508	1.780718	1.21376320392798	high
TCGA-DK-AA6U	1.58356164383562	0	0.1505487	0.2132529	3.51293	5.967626	0.4924602	1.377114	1.334882	0.6595095	10.12058	0.8912904	3.001662	0.4655194	2.667708	0.647798640334513	low
TCGA-BT-A20O	1.01369863013699	1	0.97706614	0.92267867	2.9167204	2.06359159	0.12816372	1.14238907	0.96558299	0.17799561	3.10243021	0.41027161	2.22150452	0.28911351	1.82247471	1.19825947595045	high
TCGA-GD-A3OS	1.74794520547945	0	3.664655	0	7.273321	4.031633	0.5487062	1.466342	1.03719	0.4486268	13.09878	1.712422	1.888021	0.5430257	2.984383	1.04364512870789	low
TCGA-XF-A9SZ	2.35342465753425	1	0.6854075	0.3485219	3.215997	5.727934	0.5256059	1.515734	0.5774861	0.3649845	1.272322	0.5808785	0.5256059	0.2371338	1.401387	1.31182895429104	high
TCGA-4Z-AA82	4.26301369863014	1	0.6296781	0.04404649	3.522704	1.5978	0.1162464	0.7923607	0.6081932	0.5045146	3.818933	0.744245	0.6974785	0.1573382	1.298795	1.14907711100736	high
TCGA-DK-AA76	1.0027397260274	0	0.05239135	0	2.335539	7.794221	0.3590766	1.471949	1.366301	0.6346972	9.572582	1.744922	1.828026	0.5301883	2.055675	0.649455332937678	low
TCGA-DK-A3IL	1.13150684931507	1	0.5386053	0.0813799	6.512804	7.759755	0.1879288	1.998866	2.314806	0.7550307	9.321117	1.495105	1.360247	1.162786	6.653552	0.34343848451107	low
TCGA-E7-A678	1.16438356164384	0	0.05833571	0	1.834303	8.050506	0.1817353	1.94388	0.8519406	0.7067104	1.809967	0.8569452	2.132361	0.9183127	3.396452	0.699196090337391	low
TCGA-ZF-A9R1	2.11780821917808	0	0.3507642	0.3091566	1.684659	5.447164	0.6410788	2.536278	1.048912	1.062337	5.199688	0.8883943	1.476424	0.2629372	2.012639	0.987379108029763	low
TCGA-XF-A9SH	5.4	1	0.03790657	0.2147792	3.922811	6.678155	0.14171	1.436505	1.42352	0.3608162	5.423207	0.2976231	1.385609	0.7672113	3.07063	0.947220231633378	low
TCGA-FD-A5BU	1.3041095890411	0	0.31635598	0.5055707	0.83783476	1.23852726	0.06064953	0.19080015	0.91386478	0.21057734	0.75503801	0.5855269	0.88952645	0	1.41684925	1.07585381269723	low
TCGA-C4-A0F7	0.16986301369863	1	0	0.2947113	1.143829	1.78179	1.976895	0.9515724	0.2305976	0.2925576	0.9638094	0.7541975	0.4321083	0.08772802	0.5266743	3.63035389183958	high
TCGA-C4-A0F0	0.161643835616438	0	0.02973844	0.22466466	0.14203948	1.74638114	0.2964647	0.23316548	0.09306497	0.15440041	0.20504154	0.04519184	0.09882157	0.13375384	0.22584091	2.86302193856577	high
TCGA-FD-A3N5	0.994520547945206	0	0.0435894	0.05488405	0.7923003	1.166119	0.2534851	0.664542	0.636584	0.1257299	1.152076	0.3017617	0.4345459	0.1633758	0.8091806	2.23336429652779	high
TCGA-ZF-AA5H	2.45753424657534	0	12.09373	0.02826866	1.006804	2.783376	0.1305604	1.03662	0.18736	0.4662622	2.038166	0.2843155	0.8952715	0.235616	4.736111	2.79075377538643	high
TCGA-DK-A3WX	0.879452054794521	1	1.519393	0.1089735	1.898472	1.957699	0.3115667	1.206366	1.40439	0.6324199	3.315176	0.506602	1.7256	0.1730059	2.726429	0.840576089613632	low
TCGA-YF-AA3L	0.997260273972603	0	0	0.3572056	1.599669	5.830984	0.9427282	1.421099	1.750963	0.3068612	0.896516	1.496933	1.492653	1.382303	3.590758	1.15067060431773	high
TCGA-BT-A2LA	1.43013698630137	0	0	0.2756956	20.10582	6.343455	8.640358	0.9537578	0.5634065	0.6694655	1.006461	0.3918951	0.2910436	0.3939242	2.697487	2.7431013988093	high
TCGA-4Z-AA87	3.98356164383562	0	0.07618644	0.1438912	12.53521	29.71499	0.189877	0.5724536	0.8940811	0.2554632	4.071018	1.640164	2.025355	0.2998291	1.880379	0.0219118034414064	low
TCGA-BT-A2LB	1.34794520547945	1	0.4495795	0.1886907	1.540903	5.801793	0.1037475	2.02358	0.712153	0.3962364	2.898863	0.6663315	1.217304	0.187228	2.233992	1.14984667537857	high
TCGA-XF-A8HB	3.75342465753425	0	0.03476829	0	2.300671	2.620255	0.4332595	1.135843	0.3264169	0.2632512	1.977702	0.9906641	0.5199114	0.2736588	4.180614	1.30601452954991	high
TCGA-DK-A2I6	7.27671232876712	0	0.2202693	0.05200205	1.619202	6.979643	0.274485	0.9894444	0.3015782	0.8279378	1.376339	0.5439376	1.555415	0.1857562	0.836389	0.690590885490784	low
TCGA-ZF-AA4X	5.6	0	0	0.04112086	3.280055	7.756694	0.4341007	1.877779	1.635253	0.6499856	6.11726	1.257277	3.689856	1.419913	5.180798	0.486754246660705	low
TCGA-BT-A20P	1.49041095890411	1	0.63597987	0	2.43456725	13.10831907	0.60604176	4.0575819	2.30246586	0.48558431	5.41673198	1.25071664	1.74042763	0.16826061	3.40925951	0.463893014004041	low
TCGA-BT-A20W	0.695890410958904	1	0	0.1148861	3.153541	5.655933	0.4927076	2.066709	0.7614461	0.7763939	6.710498	0.955198	2.324569	0.4787813	0.7699176	1.04542711552696	low
TCGA-FD-A5BX	0.473972602739726	1	29.00245	1.066438	0.4648119	2.86372	0.06396626	0.8720158	0.2141869	0.1665699	0.6193668	0.247019	0.7675952	0.1154368	1.234448	13.3965400070224	high
TCGA-BL-A13J	0.221917808219178	1	0.129713903333333	0.07392523	1.7030081	5.69976	0.458450566666667	1.65046343333333	1.02682646666667	0.302312866666667	1.52544955333333	0.726502233333333	2.00059336666667	0.23068808	5.42586233333333	0.607725892650122	low
TCGA-CF-A8HX	0.945205479452055	0	0.4989479	0	3.827436	11.49825	0.7065409	4.386206	2.886284	0.4023142	7.466714	3.239681	3.089939	3.519165	9.874704	0.963635679864272	low
TCGA-PQ-A6FI	1.01917808219178	0	0.06297037	0.08919778	0.58586484	2.74262093	0.21579118	1.37830652	2.80814225	0.24520408	1.46532388	0.75357869	1.30782534	0.07080506	1.11582836	0.64631573158636	low
TCGA-FJ-A3Z7	2.58904109589041	0	0.0381517	0.9367284	3.758362	6.758681	0.5229634	2.991299	1.73121	0.09904078	8.220296	1.169203	3.232865	0.2573909	2.704176	0.813248315377812	low
TCGA-E7-A7PW	1.13972602739726	0	0.08376716	0	4.906737	12.57129	0.4871305	2.554144	4.42734	0.604048	10.34796	2.588357	1.206228	1.381444	5.442599	0.17701151058113	low
TCGA-4Z-AA7S	2.91506849315068	1	0.06685877	0.3788229	1.388229	4.842389	0.3610316	1.71824	1.464618	0.5592604	6.107984	1.670781	1.481155	0.2505908	2.538708	0.722034973747325	low
TCGA-CF-A3MH	1.09041095890411	0	0.06969489	0	1.602	3.649423	0.2388352	1.43442	0.98148	0.5427782	3.604009	0.9311378	1.04219	0.4701974	2.911039	1.09569637806882	low
TCGA-DK-A6B2	1.30684931506849	0	0.4207089	1.059441	1.491123	3.33335	0.299577	1.151887	0.8359285	0.2080284	2.175538	0.5682913	0.9320172	0.09010532	2.079263	1.38499629283668	high
TCGA-4Z-AA86	0.852054794520548	1	0.6407393	0.03184595	1.181191	3.432659	0.1891059	0.8593243	0.3517827	0.6201055	2.528603	0.5295537	2.297286	0.1895945	1.66466	0.903026732811443	low
TCGA-5N-A9KI	0.208219178082192	1	0.3083789	0.1941422	1.747032	4.467	0.4099002	1.208929	0.6433709	1.085181	1.452917	0.5623513	1.161384	0.2773976	3.070496	0.655262424025045	low
TCGA-GU-AATO	0.887671232876712	1	0.471111	0.2542212	1.25902	6.257752	0.5032007	0.9234413	1.158393	0.4659015	1.740124	0.7244438	1.341868	0.529726	4.599939	0.699342796187552	low
TCGA-FD-A6TG	0.254794520547945	1	0.2358509	0.239855	1.43339	2.130811	0.135647	0.4504458	0.1892522	0.5416169	1.501063	0.4732841	0.2411502	0.1223978	2.204441	1.32891061457623	high
TCGA-4Z-AA7O	1.09315068493151	0	0.1571982	0	2.721739	5.354222	0.07835602	1.602275	1.180665	0.4624933	4.497999	0.7405444	0.9402722	0.4949185	1.830495	1.06733305190281	low
TCGA-GV-A3QI	0.882191780821918	0	0.04598705	0	11.82436	10.74229	0.8595905	2.083255	1.742961	0.7826098	6.552841	1.490857	1.833793	1.344426	1.629772	0.31212815729716	low
TCGA-DK-A6AV	5.34794520547945	0	0.2966878	0.1120692	4.953832	5.86571	0.7024543	1.124327	0.1547449	1.347839	4.807189	1.082064	0.3943603	0.266881	1.351871	0.647648644558642	low
TCGA-DK-A1A3	1.82191780821918	1	0.1445007	0.2729144	1.030473	2.168583	0.2400896	0.8497227	0.2009812	0.3646999	0.5811796	0.1585925	0.5602092	0.1083195	0.4877214	2.05566352535615	high
TCGA-GD-A6C6	0.183561643835616	0	0.1997484	0.1414722	0.5714401	3.567925	0.9023106	1.370368	0.2865054	0.8858417	0.08607696	1.277424	0.9956531	0.6176522	6.320573	0.903221535947788	low
TCGA-GC-A3RD	1.17260273972603	0	0.1275337	0.08028976	3.692899	3.53665	0.5562342	1.722107	1.064294	0.938043	5.056108	0.6783202	0.4237975	0.04780041	1.076135	0.980750287259522	low
TCGA-BT-A20R	0.421917808219178	1	0.4246296	0.8019859	1.282961	2.493624	0.384833	1.563774	0.6644285	0.5595145	0.5655879	0.2542035	0.4489718	0.04340558	1.807808	1.6008278046098	high
TCGA-XF-A9T0	2.18904109589041	0	0.3663263	0.04941929	4.540839	10.14156	4.238851	3.453474	3.275428	2.128368	4.465179	1.226033	4.608392	3.177546	2.649495	1.31565830668847	high
TCGA-YF-AA3M	1.13698630136986	0	0.1800371	0.4080373	1.074887	3.453724	0.08974016	1.364535	1.126834	0.6387411	2.979181	0.9758125	1.196535	0	1.276096	0.780417898874075	low
TCGA-4Z-AA7Y	4.09315068493151	0	0.06980896	0	0.7039034	2.277506	0.1159884	0.5169322	0.4369273	0.3423086	1.764843	0.4007646	1.855815	0.1046593	1.708248	1.09449471308962	low
TCGA-FD-A62O	0.591780821917808	1	0.1184194	0.04473109	2.696054	3.987043	0.1180532	2.01169	1.531762	0.2356838	3.919113	1.583607	0.7083191	0.532612	2.09838	1.08427704505692	low
TCGA-BL-A3JM	0.561643835616438	1	0.3786171	0.4125481	3.396519	5.216479	0.7258579	1.198843	0.5012883	0.6048491	4.995093	0.7782155	3.290556	0.5894641	2.432954	0.8115483736723	low
TCGA-FJ-A3ZF	1.43561643835616	0	0.01386959	0	10.56887	13.95488	1.054285	3.552338	2.502974	1.032145	18.24113	1.844223	4.931519	0.779761	3.019431	0.153558687103917	low
TCGA-CU-A0YO	0.408219178082192	1	0	0.8440344	0.5991555	1.427287	0.3517192	1.045018	0.122678	0.3561779	0.2432567	0.369345	0.3126392	0	1.726677	2.12680838700646	high
TCGA-CF-A5UA	1	0	0.1074776	0	2.00632	7.531828	0.3482218	1.516828	1.03146	0.8370267	0.7780916	1.235846	1.285742	0.4833991	2.938358	0.455451495828415	low
TCGA-K4-AAQO	0.983561643835616	0	0.1250677	1.653483	2.618427	5.23912	0.5610639	1.242091	1.330736	0.1731586	2.500729	0.9502916	0.997447	1.012525	2.532784	1.60386356184515	high
TCGA-XF-AAMJ	4.57534246575342	1	0.95566999	0.48131921	2.23790153	4.86385726	0.27787501	1.54022147	1.39566994	0.71670261	4.06332936	0.67772972	0.74100002	0.35819104	1.20959801	1.04605543890105	low
TCGA-GU-A763	2.25753424657534	0	0	0	2.839349	9.917505	0.4121549	1.768114	1.23893	0.5984251	2.902382	0.8034262	1.398829	0.9466491	3.272914	0.691685945953617	low
TCGA-G2-A2EC	1.90684931506849	1	0.3745218	0.2694662	0.830526	3.875077	0.1555681	1.141954	0.5209099	0.7561933	1.690768	0.3432906	0.3555843	0.5614924	1.805847	1.64884576959521	high
TCGA-FD-A3B7	0.334246575342466	1	0.92729337	1.36216337	1.56519498	1.5798679	0.34237979	0.35903611	0.21495689	0.0817269	0.91759006	0.13482662	0.68475959	0.19308628	1.04327247	2.52200518411072	high
TCGA-FD-A5C0	1.11506849315068	0	0.1477425	0.1993122	1.877563	2.974674	0.05260198	0.9101565	0.5284031	0.3744037	2.437507	0.6628566	0.4909518	0.09492823	0.6945665	1.37026456464941	high
TCGA-FD-A5BS	3.45479452054795	0	1.45932822	0.96839184	1.49921597	5.63603449	0.04914915	1.28850474	0.41143193	0.35835998	0.95179388	0.50946222	1.83490159	0.44348535	3.89384783	0.970797582235	low
TCGA-CU-A0YN	1.07671232876712	1	1.999783	0.1526034	2.407986	3.360981	0.2265452	0.9502652	0.3160717	0.3845468	2.298027	0.5423055	1.409615	0.4542612	1.022682	1.67122319261103	high
TCGA-FD-A5BZ	2.28767123287671	1	1.174173	1.008013	1.938438	2.559618	0.09976209	0.4533333	0.9464664	0.4964745	4.415851	0.6893984	2.216935	0.4800954	1.621265	0.991846714909127	low
TCGA-UY-A9PE	0.517808219178082	0	0.1955131	0.2954081	3.377343	4.439493	0.7309066	1.532928	1.264487	0.676729	5.796528	0.9309455	0.7796337	0.5276125	2.672592	1.13732475096634	high
TCGA-GV-A40E	0.715068493150685	1	0.5599064	0	2.355361	5.177708	0.4571259	1.539012	1.268834	0.5012076	2.662386	1.290957	1.475634	0.8683713	3.714447	0.859565355875995	low
TCGA-BT-A2LD	1.70684931506849	1	0.1842733	0.3480318	0.705948	2.299546	0.2296292	0.4214006	0.288337	0.2192522	2.024912	0.8342553	0.6123446	0	1.632652	1.45717540223819	high
TCGA-UY-A9PD	1.48493150684931	0	0.626427	0.3286431	6.787403	8.174831	0.7372447	1.819084	3.30359	1.204584	5.458873	1.269261	0	0.3913146	2.466716	0.199160371173383	low
TCGA-G2-AA3B	5.5013698630137	0	0	0	4.004169	11.58017	0.8990137	2.744449	3.177528	1.075152	4.089916	1.916556	1.331872	0.8292298	6.574567	0.145605916567177	low
TCGA-K4-A54R	2.30684931506849	0	0.6124713	0.3154793	1.518075	2.888275	0.1040756	0.7639715	0.493695	0.578167	5.518545	0.3878076	1.202652	0.6260674	3.664625	1.55046551527473	high
TCGA-DK-A1AA	1.58356164383562	0	0	0	2.251331	3.245513	0.1645556	1.207927	0.7193662	0.4316813	1.492179	0.4831025	0.8776299	0.3629578	1.262837	1.31265525957205	high
TCGA-CU-A5W6	0.153424657534247	1	0.06641956	0	1.982745	5.417317	0.496606	1.64909	0.8545218	0.5460074	1.297529	0.8691544	0.2207138	0.3485225	1.625309	1.22459840773731	high
TCGA-DK-AA6R	13.8109589041096	0	0.3005484	0.04366441	1.789782	1.764961	0.2592856	0.6646431	0.1447002	0.2000553	1.474472	0.4450156	0.6146028	0.1039822	0.4681922	2.03994916793834	high
TCGA-BT-A3PH	0.389041095890411	1	0.04631365	0.0291571	2.239726	2.99173	0.07695068	0.4034712	0.09662416	0.3339694	1.490182	0.6764324	0.1539014	0.1735864	0.7815933	1.45052193494864	high
TCGA-BL-A13I	0.610958904109589	1	1.89728836966667	0.433821399	1.92944167366667	5.42752450866667	0.317152103	3.79200938366667	3.03887275166667	0.174456976333333	1.41787292566667	0.92618252	4.19038737	0.264171818666667	3.53391857933333	0.423484825157528	low
TCGA-CF-A3MF	1.04931506849315	0	0.02235264	0	1.383467	13.12652	0.2506895	0.8762841	1.538933	0.5415841	3.35206	1.302109	2.7483	0.7037444	3.847698	0.2174801833009	low
TCGA-CF-A47T	0.561643835616438	0	0.06838704	0	2.717434	9.236819	0.1420324	1.936247	1.593214	0.9764201	4.636584	0.9988245	1.742264	1.332858	2.481328	0.645602666737378	low
TCGA-YC-A8S6	0.802739726027397	0	0.7414111	0.3044092	1.23172	6.814822	0.2811862	1.095215	0.7734029	0.4323564	6.6677	1.01238	1.713897	0.3624593	2.284822	1.00869690935282	low
TCGA-DK-A3IS	4.18904109589041	0	0.07858035	0	1.241692	7.567955	0.2545963	1.47867	0.983653	0.8975669	1.246136	0.5532855	0.3133493	0.3180859	2.108545	0.724971773003081	low
TCGA-XF-A9SJ	0.268493150684932	1	0.7630688	0.4803955	1.049214	4.616889	0.316962	0.6647636	0.6753899	0.1700778	1.076161	0.7379227	0.3841964	0.2600027	2.634058	1.31717856747892	high
TCGA-DK-AA6T	1.56712328767123	0	0.02488295	0.6109445	4.333008	8.718754	0.1860449	1.918442	1.505486	0.247616	2.401892	2.054518	3.142092	1.119154	1.700704	0.417740523017188	low
TCGA-BT-A20N	2.17808219178082	1	0.21870771	0	1.77366372	2.51519401	0.06813478	0.60732028	0.28518117	0.35484959	4.0997462	0.47776436	0.54507824	0.24591902	2.69899341	1.56509079029802	high
TCGA-C4-A0F6	1.91780821917808	0	0.5211956	0	2.606936	2.720627	0	0.9081011	1.014879	0.4209363	2.036348	0.4840193	1.039167	0.2344168	1.231404	0.980528603561839	low
TCGA-CF-A7I0	1.00821917808219	0	0	0.09104919	6.092182	9.106394	0.4205159	1.574905	1.232062	0.5110161	6.523082	0.860794	2.723341	0.9757086	5.918674	0.376291258353981	low
TCGA-FD-A3B6	0.572602739726027	0	0.4664195	0.4404567	1.605067	5.173731	0.02421755	0.9650366	0.3851818	0.5045052	3.249382	0.3691622	1.162442	0.3496338	1.820247	1.2334540797986	high
TCGA-GC-A3YS	2.07671232876712	0	1.091278	0.04122131	7.201606	5.297689	0.7343342	0.8270999	2.754846	0.3588375	5.944098	1.713632	3.698869	0.2944927	3.535968	0.132392165781734	low
TCGA-XF-A9T2	1.57534246575342	1	1.236163	0.9172064	2.627052	4.839555	0.3851063	1.038449	0.5986982	0.6303485	4.413768	1.341806	1.467072	0.2978497	1.005827	0.920414078435284	low
TCGA-UY-A78O	6.33424657534247	0	0.1866547	0.04406618	1.597301	10.18482	0.6687156	1.859831	0.8031738	0.9791958	2.895643	0.9868608	1.550645	0.7870424	2.362501	0.710948626201667	low
TCGA-GC-A3OO	1.31780821917808	0	0.1100301	0.9974914	0.7970625	3.833813	0.2193795	1.322799	0.5279782	0.504622	1.251754	0.4737518	0.8775182	0.2969277	3.008141	1.33257219408671	high
TCGA-E7-A6ME	1.08219178082192	0	0.07837381	0.246704	3.691371	4.960449	0.6510952	1.024155	0.8720601	0.4860345	3.602494	0.6550515	0.7813142	0.6462498	1.851701	1.2930023222835	high
TCGA-XF-AAN5	6.28219178082192	0	0.1401394	0.3529031	1.264321	3.93194	0.2328433	2.014409	1.413135	0.181899	3.62339	1.147628	2.794119	0.2101004	2.838006	0.765829923442679	low
TCGA-FD-A3SN	1.06849315068493	0	0.50277737	0.15826358	1.55924964	3.44463561	0.15663199	0.65700772	0.32779511	0.54383189	2.49159344	0.56242017	0.83537064	0.5182212	2.06819838	1.43369660348955	high
TCGA-ZF-A9R2	1.75890410958904	0	0.02639363	0	3.298666	3.668234	0.52624	0.7587812	0.4405202	0.2969077	6.232801	0.9893532	1.491013	0.1187099	0.6681319	1.25502911710921	high
TCGA-ZF-AA4T	1.64109589041096	1	0.02590644	0.09785753	1.412661	9.53378	0.4519605	1.151016	0.6215589	0.638898	6.296373	1.870007	2.496544	0.2330375	0.6557991	0.481105847372088	low
TCGA-E7-A4IJ	1.11780821917808	0	0	0	2.039658	8.03536	0.6686658	1.893228	2.406908	0.661665	3.699712	1.440591	0.9807098	0.422348	1.765838	0.482665835138094	low
TCGA-FD-A6TE	1.03013698630137	0	0.03136003	0.0296144	0.9611181	7.489207	0.195394	1.352338	0.9650398	0.6919832	4.35147	0.9650355	4.064195	0.3173562	2.460941	0.355240739780724	low
TCGA-H4-A2HO	0.126027397260274	0	0	0.04278831	2.353524	5.45473	0.2540832	2.190762	0.8980468	0.3626764	1.874448	0.7861035	0.9786907	0.7132712	2.236641	1.49447228851038	high
TCGA-FD-A6TB	1.56712328767123	0	0.1873694	14.58769	2.647504	4.442037	0.3891456	1.333052	1.563635	0.279233	3.624442	0.7276554	0.9685402	0.327727	2.845856	2.03399202329063	high
TCGA-XF-AAN3	7.19178082191781	0	0.2213337	0.01607795	2.580202	3.699361	0.1697301	1.757624	0.7015328	0.32412	4.314049	1.239746	0.5940554	0.4785995	1.917906	1.59131636001022	high
TCGA-XF-AAMH	0.942465753424658	1	0.3225383	0.162445	1.279501	3.367282	0.3483358	1.123944	0.2691646	0.2418869	0.7412822	0.6154021	1.000349	0.6286246	1.360796	2.21518045139716	high
TCGA-FD-A3B8	1.03561643835616	0	0.2782232	2.167574	0.8097834	1.497703	0.08667586	0.2954007	0.3083678	0.2482769	1.408753	0.339121	0.4622713	0.1173148	1.496633	1.9618676631652	high
TCGA-XF-A9SY	1.75342465753425	0	0.73358768	0	2.914242	2.09875528	0	0.62679043	0.41205336	0.21973545	2.62624992	0.57883429	1.31262358	0	1.21420135	1.09251448443726	low
TCGA-CF-A9FF	0.989041095890411	0	0.0612713	0.1157214	2.213162	7.01637	0.9925792	1.4412	0.8948121	0.463921	6.019987	2.06395	2.545075	1.446786	4.575538	1.04092180502678	low
TCGA-XF-A9ST	0.350684931506849	1	0	0.04989823	3.396571	3.102983	5.465142	1.173822	0.8543524	0.3086323	2.413616	0.6356862	0.9657279	0.2970685	1.070069	8.38213945319556	high
TCGA-DK-A6B5	3.42191780821918	0	0.3229795	0	5.253786	9.583261	0.317744	1.666009	1.17034	0.3824491	5.157005	3.048212	1.129756	1.376201	4.690411	0.426752551437128	low
TCGA-GC-A3RC	1.32602739726027	0	1.70238196	0	0.611483083	1.625558759	0.310448206	0.732489957	0.129939487	0.161683093	0.715709471	0.247133468	0.551907922	0.140062679	0.945973068	2.78420795263113	high
TCGA-GV-A3QK	2.27945205479452	0	0.01523294	0.05754007	3.101266	10.64515	0.3416812	1.31378	1.430122	0.4547596	5.093886	1.234595	1.872919	0.9591795	2.429336	0.553456882855769	low
TCGA-GU-A764	1.67123287671233	0	1.09833694	1.51875574	0.71819927	3.91604128	0.39105001	1.28148145	0.59332453	1.26439503	10.98738994	0.74512541	0.78210002	0.26464082	2.73069607	1.57244285174692	high
TCGA-GU-A42R	0.942465753424658	0	0.02027675	0.07659224	4.543769	8.652753	0.4042807	3.444581	1.332556	0.8948441	15.34357	1.828264	3.975427	0.866383	2.361126	0.726625067197525	low
TCGA-DK-A6B6	2.55616438356164	0	0	0.1578447	2.860761	9.8703	0.2430049	2.439056	1.540192	1.120945	4.994008	1.199476	1.573746	0.4385391	1.833533	0.384870147240656	low
TCGA-R3-A69X	1.18630136986301	0	0.2726582	1.177056	0.8410656	2.249273	0.04853839	0.8143954	0.5282149	0.7667979	1.51066	0.419276	0.5177428	0.2627846	1.28182	1.37171874374738	high
TCGA-5N-A9KM	1.45205479452055	1	0.0919592	0.04342019	1.056883	6.84035	0.229187	2.253156	1.247054	0.4078195	2.892822	0.5589809	2.062683	1.292508	3.899178	1.48611189563351	high
TCGA-FD-A6TF	0.189041095890411	1	0.23748257	4.37313476	3.89123093	4.06761004	0.12330629	1.42235476	0.55739233	0.2996867	2.08086514	0.80197535	0.78916028	0.35603975	2.4046664	1.35910423937483	high
TCGA-XF-AAMR	7.64383561643836	0	0.27637046	1.08123003	1.57931666	4.59843525	0.33209483	1.41879952	0.38096235	0.46548859	2.65412764	0.57997881	0.8855862	0.79908709	3.12324978	1.98128076272067	high
TCGA-XF-A8HF	8.09315068493151	1	0.5811941	0.5910611	4.929095	8.445097	0.2507004	1.811066	1.095954	0.2804754	1.888024	0.5888053	1.114224	0.5529661	3.225416	0.692897065924256	low
TCGA-ZF-AA4U	0.717808219178082	1	0.02447681	0	1.388287	7.091141	0.3660167	2.782716	0.5106597	0.4024273	4.472232	1.140678	2.521448	0.1651331	0.8054922	1.16409974465274	high
TCGA-DK-A3IQ	1.47671232876712	1	0.8077582	0.6934501	0.8841453	2.479575	0.1372602	1.103523	0.65111	0.2382862	1.677136	0.4649639	0.3660273	0.2889913	1.81241	2.09604963308083	high
TCGA-E7-A4XJ	0.186301369863014	1	0.02953522	0	5.04321	8.094085	0.2944387	2.431507	2.064247	0.9072928	4.683728	1.024829	0.6870237	2.723216	4.785015	1.51934238171652	high
TCGA-XF-A9T6	0.175342465753425	0	2.102829	0.2336208	1.417937	4.116266	1.387274	1.681059	0.5419398	1.038259	0.3837877	0.4072761	0.8220883	0.8345152	2.191877	2.3448317829929	high
TCGA-4Z-AA7M	1.10958904109589	0	0.2393831	0.1507054	5.171603	14.63042	0.5303173	1.981165	1.526021	0.3797641	10.72829	1.859305	2.828359	0.7775931	2.154587	0.358106794860127	low
TCGA-ZF-AA56	0.70958904109589	1	0.04254924	0.24108464	1.21936533	2.99842922	0.13255513	0.63941728	0.46604496	0.38659837	2.01691726	0.4633944	0.28278427	0.43058838	1.07709718	1.87381609438978	high
TCGA-XF-A8HH	0.156164383561644	1	0.2724917	0.4678614	8.011127	11.58932	0.9878145	1.618547	1.498771	0.4608696	4.568862	0.7842621	1.481722	0.9470384	2.696449	0.487445279129139	low
TCGA-C4-A0EZ	0.747945205479452	1	0.1759817	0.7755338	2.673383	7.387232	1.388879	2.146342	0.8158901	0.3214826	4.684933	1.510481	2.209212	1.14329	4.751812	1.52527584337632	high
TCGA-FD-A62P	0.523287671232877	1	0.104542	0.8885047	2.085714	1.892919	0.19541	0.8538184	0.4089486	0.3618509	0.8108992	0.8141912	0.6079422	0.4701958	0.6615975	1.78932364129301	high
TCGA-CF-A47V	1.03835616438356	0	0.1164621	0	2.916487	7.523123	0.5805097	2.333544	2.551237	0.4534988	9.602382	1.853384	4.515075	0.6111102	11.79255	0.130781650434703	low
TCGA-XF-A9SI	6.63835616438356	0	0.1183927	0.8944195	1.361859	5.654759	0.5311192	1.701814	0.666907	0.3790578	2.693781	1.367351	1.495002	0.05324916	2.697307	0.854614687190848	low
TCGA-GU-A42Q	0.942465753424658	1	0.2322853	0.03374698	1.824212	0.9093923	0.1335963	0.7938749	0.354143	0.2473872	4.49671	0.923207	1.484403	0.5223718	1.266483	2.00670013269929	high
TCGA-BT-A42F	2.36712328767123	0	0.13509808	0.54676273	1.2866947	2.79564726	0.12025022	1.084462	0.24159009	0.13360418	3.79244763	0.72832958	0.96200177	0.08680388	0.97711175	1.99179006837269	high
TCGA-ZF-A9RF	5.33972602739726	0	1.080535	0	2.804292	6.733903	0.2747942	0.9509364	0.6440915	0.6106209	4.637311	0.558513	3.004416	1.041406	2.846925	0.851302348003691	low
TCGA-KQ-A41N	4.39452054794521	0	0.4297373	0.1352721	13.85947	10.98242	1.963538	2.37104	2.291211	0.3512031	3.292184	0.6711878	0.555344	1.020099	6.104007	0.33500033502208	low
TCGA-GD-A3OQ	0.26027397260274	0	0.2297561	0	0.9327748	2.368658	0.1336099	1.0208	1.070526	0.5765593	1.240901	0.5431182	0.610788	0.344456	1.628502	1.21175275831467	high
TCGA-BT-A20U	1.24657534246575	1	0.7218651	0	2.122249	2.376482	0.1635528	0.9004247	0.4107346	0.454289	2.601685	0.5900411	0.6542113	0.1475779	1.328974	1.43326591545451	high
TCGA-XF-A9SW	0.991780821917808	1	0.66942571	14.16044578	1.16348825	10.22107365	0.27806472	1.80787159	0.6983114	0.19309013	1.76930449	0.61037318	1.18640947	0.30108589	2.03351203	2.19755405051247	high
TCGA-FD-A3B3	1.07397260273973	0	0.2385055	0.9759936	0.7779066	2.204674	0.1816282	0.7791716	0.6634586	0.1318568	2.375324	0.4329185	1.805274	0.1489889	1.475848	1.50666885694195	high
TCGA-ZF-A9RC	7.85753424657534	0	1.094014	0.7068694	3.89608	18.48471	0.3587601	3.68689	2.222377	0.8719394	5.955033	1.020841	3.922443	0.388462	6.413352	0.0990468216303504	low
TCGA-E7-A6MD	0.353424657534247	0	0.09626539	2.136311	1.604481	8.668172	0.1499495	1.38375	0.652725	0.8746583	5.558768	0.9021161	0.9596766	1.028305	2.010422	1.27576818717093	high
TCGA-E5-A4TZ	1.27945205479452	1	0.1121263	0.06050568	3.136782	6.176968	0.439134	1.48615	0.6015322	0.5682931	4.390059	1.756661	0.9048821	0.1801099	2.067964	0.683574642650602	low
TCGA-ZF-A9R4	2.52328767123288	0	0	0	2.064213	12.29324	0.3786701	1.376585	0.6551088	0.7274984	6.006162	1.11341	3.500595	0.5011361	1.230777	0.379014849374028	low
TCGA-GV-A3QH	0.706849315068493	1	0.01536111	0	4.995215	4.239759	0.47855	1.866811	0.7210773	0.7576635	9.796882	0.7975666	1.429269	0.06908926	1.205445	1.07042400345314	low
TCGA-BT-A0YX	1.0958904109589	1	0.04383672	0	0.9901786	1.802009	0.1365661	0.7446912	0.4344186	0.3508801	1.020083	0.2720162	0.291341	0.4436175	1.387111	2.18922879330848	high
TCGA-FT-A3EE	0.271232876712329	1	0.05853595	0.04422208	1.351326	3.781257	0.3355408	0.7496241	0.4274324	0.3798944	3.087505	0.3469198	0.8947753	0.1053103	1.481787	1.44317012849887	high
TCGA-ZF-A9RL	7.40547945205479	0	0	0	3.529955	12.58821	0.5911691	2.961882	1.154704	1.083296	7.632159	0.914504	1.839193	0.8890451	3.335858	0.626752810402944	low
TCGA-ZF-A9R9	2.36712328767123	1	1.706535	0.2479295	1.182143	4.432619	1.267763	1.115013	1.472065	0.1135928	3.167841	1.014056	1.308659	0.3690114	6.064538	1.11989318051964	high
TCGA-ZF-A9RE	0.29041095890411	1	0	0	1.716193	3.767975	0.3518072	0.6372291	0.7496387	0.2998196	4.379717	1.111563	1.876305	0.865758	3.50836	1.16209824299945	high
TCGA-DK-A6B1	5.61369863013699	0	0	0	2.950805	4.298687	1.090499	0.7983275	0.981762	0.1357335	2.988392	1.26712	1.371697	0.2599206	1.755485	1.05770509602056	low
TCGA-CF-A5U8	1.09315068493151	0	0	0	4.424038	10.63902	0.4069482	3.048183	1.508637	0.8073935	3.819738	1.305657	2.247904	1.62617	4.428643	0.626735934841004	low
TCGA-XF-AAMW	0.693150684931507	1	2.09254833	0	1.60114971	2.54243307	0.08991709	0.89576865	0.71506883	0.42146374	4.35320537	0.47516167	0.59944728	0.16226898	2.73988206	1.5117730169354	high
TCGA-BT-A3PJ	1.06849315068493	0	0.079388324	0.089963096	0.875277915	1.585098766	0.31657117	1.037412282	0.811576469	0.446528239	2.463160712	0.482567892	0.527618617	0	1.768489209	1.484543666944	high
TCGA-ZF-A9R7	1.82191780821918	0	0.2355317	0.1270978	3.589184	19.6276	0.9643706	4.61674	4.878799	0.3639488	12.58562	3.272451	5.925988	3.405038	18.3979	0.0800785196245735	low
TCGA-FD-A3SO	0.46027397260274	1	0.27645491	0.28114833	2.353072575	2.789043471	0.132499949	1.055988787	0.510217713	0.20241961	1.979421705	0.953333319	0.706666397	0.526055613	0.322994641	1.89806113201754	high
TCGA-E7-A97P	1.1972602739726	1	0.3654006	0.3450609	0.7908208	2.548142	0.1422932	0.9549794	0.5955744	0.3557138	0.7873047	0.5957678	1.593683	0.0513579	1.38747	1.08957375131153	low
TCGA-GU-A767	0.394520547945205	1	0	0.6577185	7.406947	3.49363	10.90321	0.8532564	0.8854722	0.6215219	2.138464	0.9536746	0.5786115	0.4894649	2.975229	26.8145783684705	high
TCGA-4Z-AA81	3.47945205479452	1	0.05260328	0	1.104447	2.316834	0.09832611	1.065465	0.7133505	0.3300121	2.402826	0.5529063	1.573218	0.2957406	2.197151	1.25910042382267	high
TCGA-2F-A9KQ	7.63561643835616	0	0.04299363	0	2.74228	7.237726	0.2678791	0.5899133	0.4933369	0.7905731	3.112555	1.154252	1.000082	0.8218283	3.319457	0.630721185350751	low
TCGA-SY-A9G0	1.03561643835616	0	0.6042237	3.708836	2.591341	6.623466	0.3388247	1.737062	0.4412072	0.2875672	4.530547	0.8569912	1.907457	0.4755803	1.988402	1.5576565633646	high
TCGA-GV-A40G	1.17260273972603	0	0.03293369	0	5.56452	13.60262	1.99043	3.098615	2.559431	0.3704783	8.373289	3.223892	3.392623	0.6665626	9.087199	0.131369026883356	low
TCGA-FD-A43Y	1.01095890410959	0	1.44804474	0	1.63301142	4.09432532	0.13366354	2.5930727	0.61540021	0.3132571	5.17690094	0.76067088	1.24752639	0.3618241	3.66560016	1.97615890677668	high
TCGA-S5-AA26	1.37808219178082	0	0.06201408	0	7.86157	16.57	0.6955006	3.403567	5.822098	0.3622205	17.58409	1.908346	4.430597	3.625949	9.183522	0.260033393270512	low
TCGA-BT-A42E	2.02191780821918	0	0.01732226	0.06543214	3.271526	2.237938	0.2374445	0.9507113	1.084183	0.2098513	7.793073	0.9871376	1.841993	0.6232792	2.937937	1.30021424387071	high
TCGA-FD-A43X	0.301369863013699	0	0.3005428	0	5.119175	6.021521	0.4626382	4.065976	1.456905	0.8719894	7.709773	2.023888	2.114917	1.471015	3.490721	1.19952240697058	high
TCGA-ZF-AA4R	2.83835616438356	1	0.69582274	0	2.40604091	4.65372541	0.4335442	2.23529138	1.05852754	0.41395226	6.24684893	1.2336365	1.44514732	0.19559901	2.64212274	1.14237049081393	high
TCGA-BT-A20T	1.24109589041096	1	0.5107479	0.2067076	1.372208	4.427615	0.2273073	0.9534619	1.560304	0.4419626	2.955562	0.6560357	0.8486138	0.5742945	2.308776	1.03688586893533	low
TCGA-E7-A7DU	0.0767123287671233	0	0.0756194	0.07141012	3.912787	12.80409	0.2826957	3.211525	1.222677	0.7034296	8.993856	1.41728	1.633353	1.105362	4.689888	0.714494181352204	low
TCGA-DK-A3WY	11.7342465753425	0	0.082945	4.347201	2.570975	7.225198	0.3876022	1.598737	1.406016	0.3947588	2.609256	1.538822	5.168029	0.7927517	2.414633	0.36680613804061	low
TCGA-G2-A2EF	5.16164383561644	0	0.47502274	0.02492117	8.61584155	4.57177333	0.46039933	2.48295669	0.8671599	0.54806501	9.30248158	1.07611409	2.06083509	0.83086019	4.44249196	0.855139116777207	low
TCGA-BT-A20V	0.421917808219178	1	0.06223364	0.05876947	1.60389	2.8019	0.3489816	0.7319181	0.4868927	0.4173552	4.559086	1.024541	1.447627	0.5598133	3.859708	1.20995430462482	high
TCGA-K4-A3WV	1.76986301369863	0	0.1794372	0.0847245	2.664872	4.258864	0.2236028	1.817226	0.3743598	0.2911339	10.86407	1.925807	2.608699	0.4539657	1.135574	1.46775138365955	high
TCGA-GU-AATQ	0.583561643835616	1	0.08662738	0	3.40488	2.458797	0.161924	2.320619	1.039202	0.7496079	5.37553	1.162844	1.727189	0.1948109	0.5482243	0.966035246259699	low
TCGA-G2-A3VY	1.46849315068493	0	0.01650575	0	4.510092	6.623517	0.2056838	1.488261	1.239694	0.6355858	19.57435	1.977365	1.864866	0.2227125	4.6379	0.623858979684793	low
TCGA-XF-AAN8	0.323287671232877	1	1.280002	40.77089	0.481933	3.250497	0.1293287	1.039757	0.9021854	0.05987121	1.550408	0.3942867	1.03463	0	1.401174	14.341275975885	high
TCGA-CU-A3QU	0.432876712328767	0	0	0	2.221936	2.464853	0.6485698	0.2852124	0.3853006	0.2469779	1.562743	0.5910655	1.729519	0.2642934	2.507526	1.10898251096464	low
TCGA-GD-A3OP	0.175342465753425	0	0.2116798	0.3426803	2.900735	4.46918	0.2637814	0.8298421	0.4889448	0.2616739	2.319557	0.9114207	1.10537	0.3740263	1.377898	1.13068204909499	high
TCGA-KQ-A41P	2.9972602739726	0	0.40217377	0.33758857	3.4238248	30.35290266	0.4454777	2.27735424	1.72472434	0.92802871	8.89645172	1.11480269	2.82135877	1.25614351	3.56323852	0.104486150920919	low
TCGA-UY-A9PH	4.27671232876712	0	0	0.2115271	2.540938	8.623228	0.4652143	3.463709	0.5452091	1.195278	3.603628	1.172467	1.364629	0.4197748	4.819718	0.622525940142436	low
TCGA-FD-A5BY	0.687671232876712	0	0.83474127	0.2021221	2.81984246	3.93835318	0.08001535	0.61532522	0.75912438	0.33337938	1.77089223	0.80772607	0.42674851	0.19253305	3.03415959	0.821164632673333	low
TCGA-K4-A3WU	0.287671232876712	0	0.1835742	0.3467114	4.356619	10.87018	0.2478212	1.739179	1.005351	0.7346869	4.008091	1.445206	1.830064	0.6880475	4.10487	0.311559571312118	low
TCGA-FD-A3SJ	2.02465753424658	1	0.1304464	0.3558686	4.044058	2.837196	3.359444	1.268993	1.587544	0.464056	4.34713	0.8847027	0.6742971	0.3585423	1.65107	2.88644941985976	high
TCGA-FD-A3B5	0.745205479452055	1	0.062319	0	2.238604	1.860329	3.436359	0.5293325	0.2600322	0.3370384	1.557586	0.3945945	0.4141751	0.1401453	0.3155103	5.76359246207746	high
TCGA-GC-A6I3	0	0	0.3352732	0.4221474	3.130441	18.15747	0.8355907	2.081073	1.224091	0.5923285	0.8187101	1.401114	2.785302	1.068131	4.031397	0.232007094865158	low
TCGA-4Z-AA80	0.0520547945205479	1	0	0	2.894401	2.564341	0.5996772	0.8035314	0.1952203	0.6824663	3.502333	0.7109844	0.6218874	0.06012267	1.01516	1.29974096457381	high
TCGA-G2-A3IE	1.67671232876712	1	0.01890757	0.24997134	1.50889706	18.28361804	0.28273636	4.12616786	1.53842741	2.51962164	9.84251809	0.9864917	1.57075756	0.85040084	4.45124732	0.197167749787633	low
TCGA-ZF-A9R0	1.86301369863014	1	0.1955927	0.05277292	6.667351	5.141407	1.114216	3.067105	0.641245	0.5802896	10.49965	1.932003	1.207067	0.5026927	5.800048	1.10740618566645	low
TCGA-FD-A43S	1.24657534246575	0	0.17369744	8.16042972	1.62469132	8.41527194	0.35173173	1.33350931	0.90596239	0.25363907	1.30989081	1.12732166	1.87590254	0.73240739	4.61685076	0.979544021211623	low
TCGA-XF-A8HG	1.27945205479452	1	0	0.04571698	3.391355	8.244604	0.4222929	0.8856738	1.212018	0.2094595	6.717544	0.7908631	2.091356	1.088702	1.715703	1.11406177993092	high
TCGA-K4-A83P	1.35616438356164	0	0.07871322	1.48663443	2.40456005	4.31424922	0.68661054	0.82287225	1.10848082	0.42570292	3.1884466	1.07654449	2.02713588	0.26551982	1.89292928	0.754283841993647	low
TCGA-GD-A2C5	2.22465753424658	0	0.4622269	0.2793584	2.494735	5.356442	0.2534385	1.546286	0.3471638	1.423915	7.489394	0.7445654	1.105914	1.122631	5.148385	1.05351819275309	low
TCGA-XF-AAMX	0.564383561643836	1	0.5934948	0	3.162198	9.87496	0.403404	1.057573	0.3376931	0.8403799	6.23107	0.8882355	1.523971	0.3640018	2.868181	0.553991509174531	low
TCGA-DK-A1AE	1.34520547945205	0	0.07472952	0.02352326	2.753814	2.55994	0.155205	0.8951553	0.2858317	0.4472682	4.551352	0.659292	1.076088	0.2520818	0.8197424	1.50213933216014	high
TCGA-FJ-A3ZE	0.887671232876712	1	0.1832342	0	3.354857	12.69724	0.3425016	3.352196	1.586469	0.3963926	11.33874	1.828493	1.096005	0.7829215	4.267343	0.863748416974236	low
TCGA-DK-A2I1	1.4958904109589	0	0.5109013	0.7236937	2.131556	8.643585	0.09095022	0.8345297	0.4758453	0.9236636	1.320967	0.6192619	0.7276017	0.574467	0.9237876	0.713619216694628	low
TCGA-DK-A6B0	6.38356164383562	0	0.01929249	0	1.723908	7.40191	0.1923282	2.193321	1.046498	0.7595888	1.496457	1.167822	1.153969	0.6507849	2.295351	0.744627781465221	low
TCGA-FD-A5BR	1.7972602739726	0	0.248561	1.736965	3.373625	3.746478	0.5575325	1.169311	1.114931	0.4624346	4.284464	0.799516	0.3303896	0.5589731	2.579763	1.48228499972694	high
TCGA-KQ-A41Q	0.989041095890411	0	0.1885125	0.1780192	2.457317	9.594296	0.4991878	3.171628	1.548594	0.3568348	14.13491	1.002652	0.7047357	0.423934	4.593081	1.74175994699074	high
TCGA-DK-A1AF	1.46849315068493	0	0.6097843	4.073023	0.5002172	1.92148	0.1482679	0.5247481	0.1241164	0.2831353	0.6665448	0.3503207	0.4448037	0.1672324	1.129475	2.58307359736221	high
TCGA-LT-A5Z6	1.2986301369863	0	0	0	5.199496	12.55774	1.128218	2.433815	1.26825	1.510925	7.178766	3.701683	7.650394	0.9307612	4.911167	0.0339003033538503	low
TCGA-GC-A4ZW	0.0410958904109589	0	0.02465457	0	1.084349	3.812624	0.6759037	0.5476979	0.2829025	0.7786982	2.422344	0.4183721	1.638554	0.2772205	1.560273	1.10140131614031	low
TCGA-DK-AA74	4.67945205479452	0	1.791948	1.728205	0.5083722	3.656984	0.1425323	0.6476875	0.5965755	0.2309428	0.5914711	0.5600747	1.013563	0.1714808	2.895421	1.30123121396708	high
TCGA-G2-A2EO	2.93698630136986	0	0.4176947	0.5397656	1.820029	3.959066	0.356134	1.3502	0.4127856	0.7799525	0.4926203	0.4398686	0.5113719	0.5438211	1.391261	1.54605439261338	high
TCGA-DK-A1AG	1.3013698630137	0	0.01855199	0.03503862	3.52592796	10.74933813	0.5317201	3.58795476	2.22553828	1.00334305	5.75607715	1.48010182	4.68530174	1.79397738	5.16590344	0.352040838564618	low
TCGA-GV-A3JZ	1.65205479452055	0	0.08926489	0.05619736	2.75058286	6.7855474	0.12977536	1.47753504	0.94668614	0.40552622	5.48790808	0.7875285	1.8786528	0.16728518	1.05450972	0.76727438857637	low
TCGA-XF-A9SV	1.06301369863014	1	0.6115432	0.08250031	2.312386	7.011524	0.3810324	1.826601	1.184729	0.4535856	2.032949	1.006772	1.016086	0.1964659	2.432679	0.706648143421613	low
TCGA-UY-A78K	1.46849315068493	1	0.03933912	1.783169	2.438722	6.892031	0.5147291	2.056267	0.7796955	0.2382877	2.915793	0.7572318	1.699423	0.619271	4.082927	1.24906394721382	high
TCGA-FD-A6TH	0.358904109589041	1	0.30118457	0.32505076	0.88767377	4.29540756	0.19659427	0.50602496	0.26929771	0.27303294	5.95791189	0.75918961	0.33361452	0.29027788	1.23439868	2.13294638642304	high
TCGA-DK-AA6W	1.13698630136986	1	0.05198984	0	6.802896	5.597327	0.3563247	3.974377	1.220247	0.3036695	7.079608	1.968567	4.059942	1.286084	2.961175	0.893476121824845	low
TCGA-CF-A3MG	1.01095890410959	0	0	0	1.077239	2.243247	0.1215358	0.637242	0.6104325	0.5380204	2.479678	0.4755114	0.3240956	0.3838272	0.4320568	1.77876386918143	high
TCGA-DK-A3X1	4	0	0.1738108	0.8617129	3.035313	8.633409	0.7851444	2.555195	1.17852	1.447626	3.14579	1.617799	0.3609859	0.4397312	1.814946	0.518603337505806	low
TCGA-DK-A1A6	5.53424657534247	0	0.03336854	0.2205778	0.7603652	4.670278	0.3118625	1.874996	0.2784671	0.7002093	2.732086	0.4479232	0.5544222	0.187601	0.9291652	1.86846550294551	high
TCGA-XF-AAMG	9.21643835616438	0	0.2954246	0.3719735	4.443778	3.373363	1.104416	1.705046	0.9758786	0.830824	6.322886	1.271997	2.863301	0.221454	3.365289	0.577821165444363	low
TCGA-E7-A541	1.44931506849315	0	0.02482565	0.09377499	3.334908	6.414665	0.6187216	1.784259	0.9840811	0.5800204	4.279215	1.722827	2.309894	0.1674865	1.948163	0.472026808317035	low
TCGA-XF-A8HE	10.4575342465753	0	0.04329901	0.1226664	1.283937	4.492141	0.2158255	1.78231	1.129184	0.2529069	3.657107	1.601111	1.223011	0.5355483	2.246958	1.16040533554606	high
TCGA-DK-AA6Q	1.13150684931507	1	0.053877166	0	3.522246062	2.21474415	0.167845424	1.724906592	0.702524535	0.536144094	2.275277858	0.682284174	1.34276339	0.666385366	1.636624697	1.40603306786309	high
TCGA-UY-A78N	7.23561643835616	1	0.07172299	0.1354612	4.439135	10.52978	0.603291	1.312143	0.7107694	0.4654774	2.688941	1.071768	1.191686	1.2097	0.9078027	1.00574628503487	low
TCGA-DK-AA75	0.931506849315068	1	0.07940745	0.07498731	5.7049	10.56987	0.3463331	4.254415	1.739511	0.4981707	3.695631	0.6938585	1.979047	1.696457	4.723808	1.1296391765219	high
TCGA-ZF-AA5P	1.01917808219178	0	0.1202636	1.90796324	3.13055633	4.28454902	0.32970204	1.22581113	0.37635891	0.385048	1.45109504	0.9625246	1.11898875	0.27045326	1.76573412	1.0979179366383	low
TCGA-GC-A3WC	1.47945205479452	0	0.02207511	1.042316	3.207046	3.111249	0.2200683	1.182719	0.9441334	0.5062064	6.65893	1.380989	2.274039	0.6950065	3.129348	0.8780377753515	low
TCGA-K4-A4AC	0.761643835616438	1	0.12267216	0.13901248	2.4315597	3.55391686	0.51974425	0.9938766	0.3327102	0.45645022	2.49512118	0.87616456	0.89681361	1.26900074	0.80738836	2.80034789541643	high
TCGA-FD-A3SL	1.87123287671233	0	0.864004	0.9154113	0.897481	1.196271	0.2100809	0.3579893	0.2198258	0.7020557	1.452966	0.3896237	0.2100809	0	1.013558	1.56286513722469	high
TCGA-K4-A5RH	0.756164383561644	0	11.45945799	0.36830195	1.5432094	3.32322564	0.08576589	0.61457827	0.59829494	0.45163639	1.38407697	0.31667635	1.71531777	0.12898126	2.72954057	1.65452944335731	high
TCGA-FD-A5C1	4.39178082191781	0	1.114053	0.6733061	0.456723	3.707272	0.1110608	1.048174	0.8599724	0.4434481	0.9217452	0.4796733	0.8144458	0.0501065	2.425312	1.07425602278218	low
TCGA-XF-AAN7	1.54794520547945	1	1.411239	1.082806	1.202405	1.467571	0.2747802	0.6339252	0.4600419	0.09540465	2.888669	0.5919936	0.8792965	0	0.6698306	2.18639073310674	high
TCGA-2F-A9KO	1.85753424657534	0	0.2716182	0.4103981	1.52436	8.294361	0.3723199	1.419756	2.493379	0.5053313	6.976036	1.141977	3.429856	0.7329901	2.131492	0.406777517340779	low
TCGA-DK-A3IM	0.652054794520548	0	2.873645	0	2.090782	3.235963	0.3080385	0.8277494	0.4351417	0.5280758	2.450032	0.4226049	0.205359	0.2084633	0.9386304	1.88522932263312	high
TCGA-FD-A3SS	1.07123287671233	1	0.45955746	0.08978827	2.53558075	4.40483548	1.30331835	1.82229737	1.19020305	0.26739629	4.9167479	1.22815675	0.10531865	0.21382136	2.48711933	1.91944744404498	high
TCGA-4Z-AA7N	3.74520547945205	1	0.1279184	2.496491	1.782012	5.174913	1.328363	1.448705	0.5337524	0.3874183	4.630374	0.7883613	2.692148	0.4794462	1.72701	1.85528130935854	high
TCGA-HQ-A2OE	3.21643835616438	0	0.04669234	0.1543264	0.8920649	2.422094	0.6836728	0.6406631	0.4627176	0.3434342	6.016175	1.058423	0.4266894	0.1312543	1.034229	2.18949776197411	high
TCGA-UY-A8OC	0	1	9.686274	0.3613668	0.3331803	2.387654	0.3278379	0.7813336	0.3243335	0.3725231	2.720879	0.399794	0.7152827	0.05378483	2.603354	3.16907112244629	high
TCGA-GV-A3JV	1.18904109589041	1	0.1317587	0.03110611	2.281277	4.739211	0.3078543	0.645662	1.03083	0.4845595	6.245619	0.5089084	1.696619	0.4444557	1.542603	1.03974601176838	low
TCGA-XF-A9T8	1.14520547945205	1	0.224798	0.3859725	1.220115	1.120102	0.5347907	0.9079742	0.5116321	0.2652589	1.268136	0.4710118	0.8828292	0.09191531	1.655438	1.86303849305545	high
TCGA-KQ-A41S	0.0958904109589041	0	0.1199248	0.18874882	1.36834546	4.53853042	0.4483271	1.04475025	0.72974734	0.14701295	2.54948857	1.44275686	0.86344479	0.3146399	0.80954469	1.36049717712928	high
TCGA-CU-A3YL	1.35890410958904	0	0.04239234	0.08006522	11.48642	23.40109	1.584796	3.185297	4.997037	0.9079073	14.76054	2.125901	3.380898	2.240336	4.614439	0.0711426688025461	low
TCGA-E7-A7XN	1.17260273972603	0	0	0.1276486	1.425755	2.116796	0.2807391	0.9126297	0.3995157	0.7115574	1.786321	0.5078304	1.721867	0.05066362	1.939011	0.890813830575124	low
TCGA-DK-A2HX	0.150684931506849	0	0.3142876	0.7914483	1.110955	3.837769	0.1118984	0.5475966	0.1873424	0.1359804	0.72232	0.2501742	0.3481285	0.06731254	1.174445	1.7841075196701	high
TCGA-CF-A8HY	0.945205479452055	0	0.02502498	0.09452797	0.6474358	8.376632	0.09355345	1.602377	0.8353539	0.6929513	0.8627151	0.9190357	1.746331	0.4502169	2.914035	0.53736792429677	low
TCGA-4Z-AA7W	2.3013698630137	0	0.16195158	0.0509789	0.92393613	4.49109643	0.57180455	0.84652527	0.33787956	0.21021097	0.18610478	1.76377907	1.79389661	0.30350228	5.67120222	0.593612424842411	low
TCGA-FD-A43U	1.24383561643836	0	1.597804	2.933902	1.788651	8.992095	0.4701157	2.14594	1.388958	0.2880456	3.7487	1.34332	1.991078	1.447262	3.426762	1.56335676289881	high
TCGA-BT-A0S7	0.547945205479452	1	0.06659709	2.892941	1.358497	2.346536	4.024961	1.087827	0.277883	0.08644212	0.5739695	0.3373462	0.4426074	0	0.5057543	10.4352459238639	high
TCGA-ZF-A9R3	2.6	1	0.0380097	0	1.830583	4.092198	0.4736518	1.291405	0.7731714	0.8962721	5.503479	1.015635	1.199918	0.6410822	2.116802	1.16682351041315	high
TCGA-4Z-AA89	2.81917808219178	0	0	0	2.068515	6.675189	0.2719623	2.81628	0.9106484	0.4839348	6.677378	1.658272	2.357007	0.5521468	2.417048	0.993860312537323	low
TCGA-GU-A42P	0.90958904109589	1	0.0153057	0	3.271425	6.621326	6.33222	2.340097	2.794074	0.3046211	8.732624	1.209479	2.288754	0.5851404	2.363448	5.76369648275553	high
TCGA-FD-A3NA	3.66575342465753	0	0.1821311	0.1250858	1.680511	2.17153	0.3713888	0.9736409	0.5699703	0.9885976	1.626784	0.5745167	0.8253084	0.2234091	1.383148	1.00313376124604	low
TCGA-XF-A9SL	5.53424657534247	1	0.3738402	6.398682	1.315928	5.076782	0.2911593	1.068633	0.4387178	0.1617465	1.248508	0.6331991	0.9317099	0.5779852	1.951835	2.45740964234176	high
TCGA-XF-AAN2	5.12054794520548	1	0.2138828	0.06732573	1.48269	6.140543	0.3997899	1.676957	0.8180767	0.1388085	4.669838	1.480672	2.013757	0.2404938	1.353564	1.0402599857129	low
TCGA-ZF-AA54	1.61643835616438	1	14.01773	0.7591367	1.724814	3.393064	0.2191322	1.116136	0.4716966	0.1412979	2.208398	0.279954	0.9182685	0.3389634	6.422853	3.16181280521676	high
TCGA-GU-A766	1.31506849315068	0	0.01968392	0.03717647	1.864654	4.354012	2.281179	0.7459409	0.2463994	0.6983522	1.594679	0.6481053	1.046562	0.4869254	0.8470786	2.48040088732145	high
TCGA-FD-A6TD	1.05753424657534	1	0.95202473	0.87812346	1.07950692	2.73035958	0.13794772	0.89688388	0.8083409	0.28737565	1.98448001	0.55514383	1.17715388	0.34852652	1.28905284	1.58268022819691	high
TCGA-FD-A3B4	1.30684931506849	0	0.60097417	0.44294362	1.16684056	3.07011932	0.07306287	1.30249367	0.8409717	0.2029415	1.54122271	1.46642413	0.53579434	0.39555895	1.26157763	1.43885180959133	high
TCGA-DK-A1AB	1.39178082191781	1	0.3723031	0	0.7848353	1.61951	0.1030977	0.8108494	0.474672	0.2326733	1.853921	0.502905	0.458212	0.09302768	0.7679249	1.97971572846859	high
TCGA-ZF-AA4N	0.241095890410959	1	0.13298851	0	1.59327298	3.38420764	0.29829871	1.00794509	0.44392627	0.20714076	5.31821293	1.72454541	2.1212353	0.23925561	0.87528721	1.11177737471943	low
TCGA-BT-A20X	0.687671232876712	1	0.1582099	0.1792839	0.947719	0.6813272	0.1380055	0.3721352	0.3300732	0.3696377	0.7908518	0.4728311	0.2628676	0.03557882	0.5606924	1.74459384745007	high
TCGA-GV-A3JW	1.77808219178082	0	0.06814588	0	7.459022	4.068543	0.2972161	1.335751	0.3021171	1.886985	9.661379	2.088409	4.076107	0.9194939	2.803213	0.184095339387622	low
TCGA-UY-A9PB	2.46301369863014	0	1.350809	0	1.640396	8.310329	0.3091756	1.188794	0.4313561	0.4293875	2.661029	0.6772676	1.648937	0.1859847	1.884191	0.821824839881705	low
TCGA-FD-A6TI	0.805479452054795	1	0	0.18106	1.3196	2.470821	0.318566	0.6263696	0.3000087	0.5945139	0.6885227	0.4896554	0.2654716	0.2155877	0.808924	1.52736598738698	high
TCGA-XF-AAML	0.635616438356164	1	0	0	1.0292	3.709761	0.4403032	1.175296	0.4355966	0.5559085	2.048612	0.5288083	2.775244	0.2889431	1.788876	0.95460448698529	low
TCGA-ZF-AA58	4.51780821917808	0	2.18209322	0.07631959	2.8146679	4.78557845	0.40284157	2.42902579	1.32781275	0.43708761	3.27371608	0.97740254	1.61136628	0.09087356	6.18867999	0.625039249331	low
TCGA-FD-A3SP	1.0986301369863	0	1.39018299	0.50353963	1.00432566	2.98221275	0.30850145	0.9705289	0.55622933	0.41197234	2.00236183	0.73313381	0.94923525	0.42825962	2.60319069	1.58738683472871	high
TCGA-E7-A97Q	0.673972602739726	1	0.3871308	0.08601917	5.279761	15.64643	0.2270197	2.529429	1.662852	0.3645519	24.10131	1.926397	2.497216	1.946034	5.649343	1.29894756268091	high
TCGA-YC-A9TC	0.0547945205479452	1	0.3257405	0.03845105	3.508724	8.129829	12.2536	1.143971	1.380422	0.687061	4.386573	1.35612	0.473569	1.602425	7.78201	53.9245781893888	high
TCGA-K4-A6FZ	0.150684931506849	0	0.11636497	0.40815402	1.13143573	3.09134402	0.37287345	0.73858057	0.41618094	0.3236575	1.4900168	0.54313085	2.15437996	0.0373837	2.18821839	0.948606107734165	low
TCGA-KQ-A41R	3.6986301369863	0	0.03350625	0	2.427207	16.98733	1.210845	1.094613	1.71265	0.3334285	2.136935	2.274318	1.558789	1.507002	2.035637	0.419114734503455	low
TCGA-DK-AA6M	4.33424657534247	0	4.058465	0.1216684	0.9102468	5.548473	0.3612422	1.136449	0.1679995	0.3762738	1.721141	0.9626398	2.354764	0.2897405	4.076847	0.977567304010714	low
TCGA-ZF-AA52	2.95068493150685	1	1.0856882	0.42061718	0.73129738	8.93683793	0.17345038	2.32817294	1.19061433	0.24089038	1.63148483	0.86018307	1.57261682	0.5008279	6.13088081	0.70817994126594	low
TCGA-K4-A5RJ	0.145205479452055	0	0.0846969	0.42657239	3.85433925	4.42115518	0.21108737	0.99610419	0.53010938	0.26873106	1.99523344	1.02252241	1.31343253	0.19046953	1.21494965	0.824472319023569	low
TCGA-HQ-A5ND	0.750684931506849	1	0	0.25272874	1.09184642	0.6548437	0.02779148	0.75773086	0.58161235	0.61755521	3.92112473	0.45188446	0.74110605	0	1.75013552	1.33806231231731	high
TCGA-BT-A3PK	0.83013698630137	1	0.33735182	0.08495292	0.92873	2.0471246	0.04203856	0.52900412	0.2228754	0.84656439	0.81409429	0.50980652	0.5231465	0.27817142	1.56562448	1.15991711136765	high
TCGA-FD-A3N6	1.32328767123288	0	0.0295633	0.02791768	1.75327	1.620356	0.7552165	1.062381	1.1873	0.3325639	2.522445	0.5316206	0.9823955	0.2326906	0.5986955	1.73966080463535	high
TCGA-UY-A78P	6.52054794520548	0	0.06721594	0.8463257	0.8516555	3.464796	0.02792002	1.317523	0.6544189	0.4071452	1.274467	0.3802037	0.8189874	0.4534731	1.814948	1.68456862552056	high
TCGA-CF-A9FL	1.54794520547945	1	0.1168005	0.3970759	1.673619	7.819341	0.2619882	2.258921	0.950355	0.3335319	3.623937	1.331213	1.00914	0.5253304	2.601898	1.09602230313968	low
TCGA-CF-A9FM	1.09041095890411	0	0	0	2.39707	7.18602	0.2092957	2.602378	1.276481	0.8304938	3.225936	0.8325467	1.43517	0.9712432	2.915425	0.945371836458751	low
TCGA-ZF-A9RD	1.11780821917808	1	0.6985374	0.6984571	0.5560697	4.182574	0.2048167	1.986722	0.6429522	0.4800135	0.7082789	0.457914	0.546178	0.2772171	2.080338	1.79288632447278	high
TCGA-G2-AA3D	5.36986301369863	0	0.04835539	0.3196461	3.132388	5.963277	0.2410292	3.159437	0.7566289	0.8473228	7.251499	0.9307843	1.687204	0.4893453	3.672225	1.11061840255395	low
TCGA-DK-A2I2	0.649315068493151	1	0.466044	0.3444277	0.9799072	2.816158	0.1262507	1.747583	0.3170568	0.3682115	0.593761	0.9391625	0.3366686	0.2734062	1.743979	1.89140519773226	high
TCGA-FD-A62S	1.00821917808219	0	2.946766	0.3544889	1.419415	1.690065	0.2572785	0.5150627	0.4111612	0.5928132	2.199979	0.442099	0.4989644	0.1266267	1.187816	1.73686038602481	high
TCGA-MV-A51V	1.12328767123288	0	0.2056037	0.1456192	3.155772	4.879914	0.4163408	0.7388535	0.5898076	0.3669474	1.417603	0.9828979	1.366452	0.1733885	3.057749	0.61940602860646	low
TCGA-E5-A2PC	3.63287671232877	0	0.04248525	0.0267469	1.330266	3.603793	0.05294231	2.461293	1.743194	0.4656713	1.684339	0.7747494	0.8941369	0.1910848	2.939638	0.886101791596718	low
TCGA-DK-A3X2	1.4986301369863	1	0.01927969	0	0.8402796	2.755006	0.288301	0.7558161	1.005581	0.1251239	3.555883	1.132866	1.02507	0.5202827	1.024902	1.69229141469403	high
TCGA-GD-A76B	0.613698630136986	0	0	0.34740452	3.64234944	9.10959354	0.34382303	1.00953876	0.82507637	0.81971923	2.31454392	1.03890148	0.79461323	0.1654615	1.02438862	0.411266456801518	low
TCGA-GC-A6I1	0	0	0.2109345	0.08853025	0.7416208	4.083144	0.2336468	1.133187	0.4889697	0.3346325	0.3635895	0.4452019	0.9345874	0.1581191	1.898534	1.31126652273895	high
TCGA-XF-A9SK	1.33150684931507	1	1.95798398	0.20262955	5.27912737	11.55070467	0.66846862	2.31326275	1.51086887	0.63826041	8.92292404	2.24176851	1.69345383	1.4476232	4.61698324	0.627541416242198	low
TCGA-DK-A1AD	9.36986301369863	0	0.08156014	0.3388887	1.597175	6.386126	0.2032697	1.577373	0.3403178	0.3175919	2.699248	0.8882536	0.7046684	0.2934648	0.8258498	1.5232894236951	high
TCGA-K4-A5RI	0.975342465753425	1	0.1034799	0.2736153	1.7545874	1.9850956	0.2578995	1.2440517	0.5613141	0.5551706	1.0345404	1.1374599	0.5501857	0.4188768	1.624092	1.35721325188105	high
TCGA-FD-A3SQ	3.8986301369863	1	0.6966117	0.580443	2.499493	3.489238	0.4340358	1.311906	0.6411798	0.3102622	2.754673	0.7472482	1.021261	0.8293586	1.867142	2.14508038301997	high
TCGA-GV-A3QF	1.69041095890411	1	0	0	2.520507	4.882594	0.3751336	2.135509	1.23368	0.6791488	7.672327	1.323396	0.5001781	0.5319169	3.755825	1.16891699167017	high
TCGA-E7-A7DV	0.101369863013699	0	4.038641	0.1906917	0.5793616	4.41396	0.08387814	0.3958141	0.4388446	0.2111402	0.8991856	0.3324369	0.6151064	0.2270562	2.044694	1.7266479582328	high
TCGA-HQ-A2OF	5.33424657534247	0	0.02113263	0	1.825252	2.730217	0.1843387	1.601682	0.2865786	0.3931615	1.384206	0.5405869	0.6320183	0.09504771	1.123404	1.7024858519972	high
TCGA-XF-AAN1	2.57808219178082	1	0.1000609	0	4.679635	7.377705	0.4571942	3.486808	2.017985	1.024591	5.921669	1.385408	1.33002	1.650152	2.786252	1.09750213207596	low
TCGA-DK-AA6P	1.25205479452055	0	0.02778121	0.05246959	3.013195	8.483504	0.9000969	1.561041	2.289417	0.6610934	9.38579	2.019406	2.954164	0.3748525	1.758143	0.319238645840838	low
TCGA-CF-A47Y	1.02191780821918	0	0	0	5.972687	7.554303	0.3968637	4.430992	2.2669	1.021285	7.201055	1.152987	3.112656	2.485637	3.699009	1.33610945757346	high
TCGA-CF-A3MI	1.01369863013699	0	0.0199651	0	1.148283	7.581806	0.2239127	1.434924	0.2707456	0.6305844	4.026437	0.8040056	1.393234	0.8530667	2.577536	1.31845651727624	high
TCGA-G2-A2EL	2.24383561643836	1	0.04604459	0.02898771	2.684886	4.596723	0.3442664	1.32372	0.4162722	0.351951	4.074194	0.6064186	1.122053	0.2070936	3.53559	1.129748703821	high
TCGA-XF-AAMZ	3.69315068493151	1	0.08215346	0.1551609	2.795771	3.618328	0.6654325	0.9125141	0.5998887	0.764211	3.398605	2.756972	1.091992	0	2.287608	0.400678297477415	low
TCGA-DK-AA6L	3.18630136986301	1	0.2482504	0.1562879	3.337572	8.153123	0.06874518	5.226492	0.9495289	0.3460943	8.463132	2.08886	1.833205	0.4342137	9.216893	0.789832549853471	low
TCGA-XF-A9T4	1.35616438356164	1	17.92971	0	0.649245	2.214498	0.09835431	0.7219738	0.3156109	0.4382451	1.179083	0.3065178	0.3934172	0.05916507	2.430879	4.63650285698066	high
TCGA-K4-A6MB	1.28493150684932	0	0.06931697	0.09818776	3.85568	7.666331	0.3239184	1.585157	0.741157	0.5098442	6.870226	1.496665	0.6334404	0.5845597	3.772603	0.821233654802036	low
TCGA-UY-A8OB	5.77808219178082	0	0.2305337	0	1.083892	2.312746	0.1077285	0.5271901	0.2404812	0.386505	2.334565	0.9925993	0.1915173	0.0648041	1.531888	1.37713382789465	high
TCGA-ZF-A9R5	2.98630136986301	0	0	0	4.619714	12.11126	0.4568891	3.204089	1.50596	0.6642779	10.19083	3.197924	3.122075	1.855182	5.452768	0.447023262300755	low
TCGA-CU-A3KJ	1.53972602739726	0	0.06233473	0	1.426617	0.8297333	0.1242839	0.5376118	0.2861077	0.1456374	5.80213	0.685189	0.5385635	0.1682168	1.041447	2.53110960552881	high
TCGA-DK-AA6S	13.8356164383562	0	0.7801231	0.05080678	3.533366	9.689078	0.301698	2.847376	0.9540932	0.3724466	3.941374	1.948596	2.145408	0.4839641	2.51959	0.562932385262262	low
TCGA-E7-A85H	1.07945205479452	0	0.1309956	0.1767198	4.16743	18.71884	0.5130339	2.616599	2.010678	0.9068294	6.193319	2.184993	1.243718	0.8837632	1.515904	0.210947830416087	low
TCGA-G2-AA3C	0.578082191780822	1	8.63520927	1.01931731	0.81629296	6.39157345	0.63891229	2.0452464	0.95708067	0.18680643	1.72102915	0.6424529	2.15212561	0.30342469	3.27889295	2.01953803233191	high
TCGA-E7-A8O8	0.0356164383561644	0	0	0	3.557824	23.87418	0.6180436	2.297847	1.340458	0.5949911	6.606086	1.467423	0.6742294	1.115353	3.595302	0.308032232156879	low
TCGA-XF-A9SM	2.87123287671233	0	1.217983	0.230037	0.8871597	2.336505	0.303554	0.8913001	0.3811616	0.4531986	2.099446	0.4874037	2.023693	0.1643427	2.589903	1.18992386704546	high
TCGA-DK-A3IN	0.684931506849315	1	0.4262633	0.3500311	1.228214	3.881802	0.3926122	0.7749877	0.3286592	0.8339353	1.82091	0.347354	0.8006209	0.2917468	1.407455	1.2535311773304	high
TCGA-XF-A8HC	0.547945205479452	1	0	0	4.111206	9.766562	1.781382	4.212256	0.3801126	0.2910599	2.560717	1.320461	3.446334	1.008556	3.476813	1.75920517584565	high
TCGA-ZF-AA4W	5.01369863013699	0	0.1583785	0.2991251	1.486658	2.1185	0.5591892	0.9313301	1.321701	0.6167197	0.7734952	0.8490619	0.2631479	0.1780838	2.138249	0.963328621500586	low
TCGA-LC-A66R	1.27671232876712	0	0.03731132	0.1409377	1.113811	4.163082	0.464949	0.5850818	0.6616621	0.4681527	1.479217	0.642599	1.73581	0	0.9445038	0.818122026725519	low
TCGA-E7-A8O7	1.27671232876712	0	0	0	1.362393	4.579932	0.3239528	1.585326	1.084735	1.072286	4.749922	0.693543	3.685863	0.3117983	4.738191	0.345493046224086	low
TCGA-LT-A8JT	1.75616438356164	0	0	0	2.468739	5.425234	0.2381857	1.723434	0.9969369	0.8269893	5.699813	1.413593	3.048777	0.5158105	3.290205	0.453926103348818	low
TCGA-FJ-A3Z9	1.05479452054795	1	0.05382416	0.05082809	2.308363	6.005535	0.570113	2.954074	2.161647	0.4890413	5.705793	0.8997291	1.967449	0.4236462	3.338155	0.829435034609417	low
TCGA-DK-A1AC	10.9068493150685	0	0.06605372	0.0623769	1.702341	4.363858	0.390981	1.057373	1.068011	0.1286053	8.567762	0.9368625	1.316989	0.2970881	0.7524418	1.81718562338069	high
TCGA-C4-A0F1	0.243835616438356	0	0.3252809	0.1806909	0.5445343	1.048738	0.1430624	0.2750408	0.1397187	0.1407367	0.2638537	0.1453856	0.1271666	0.1290889	0.387492	2.6517588303625	high
TCGA-G2-A2ES	2.75068493150685	1	0.2786003	0.0928561	0.5740172	3.304224	0.1837976	0.8566185	0.4102898	0.5247028	1.327682	0.5063876	1.089171	0.1474181	0.7882235	1.31069683036715	high
TCGA-XF-AAN4	2.25479452054795	1	0.2187517	6.49236	1.05726	5.811343	0.19471	1.755968	0.945362	0.135208	3.016512	0.7677427	0.6230719	0.6324904	2.294111	2.69804851798444	high
TCGA-4Z-AA83	5.32328767123288	0	0.1202432	0	1.782775	9.061934	0.2996784	4.399602	1.348391	0.3381606	13.62762	1.705451	3.496248	0.9464261	17.19777	0.446944954256458	low
TCGA-E7-A5KE	0.0465753424657534	0	0	0	7.969559	9.061542	0.4968137	2.952237	3.234678	1.169136	4.581431	0.9817137	2.944081	1.394673	4.765827	0.162993877696923	low
TCGA-ZF-AA4V	4.94794520547945	0	0.2645783	0.1427719	1.056847	7.472693	0.21195	1.061914	1.45883	0.3843024	2.736334	0.5983108	0.5024001	0.6799927	1.961432	1.08953662867526	low
TCGA-ZF-AA53	4.82465753424658	0	0.813734	0	0.410641	3.015087	0.2172903	0.3417918	0.4547392	0.3269239	0.9517911	0.5078835	0.5794409	0.2614222	0.8092454	1.66334048165534	high
TCGA-ZF-A9RM	3.98630136986301	0	0	0	3.586892	3.957113	0.1856172	1.751825	0.998883	0.8378103	8.729632	1.336588	1.838494	0.3828277	2.316258	0.745771390874717	low
TCGA-CU-A72E	1.13150684931507	1	0.216798	0.1574847	1.370697	3.656196	0.1870334	0.8499069	0.4349093	0.7143254	1.552277	1.157319	0.6095904	0.7125635	2.11079	1.1849637868285	high
TCGA-2F-A9KR	8.62465753424657	0	0.04637268	0.2627483	5.006584	13.88843	0.9534785	4.908423	2.660551	1.384396	7.393798	3.200511	0.7704877	1.199273	6.39767	0.23678287576905	low
TCGA-E5-A4U1	3.23561643835616	0	0.257153	0	4.564949	39.06185	7.882998	7.728837	4.452935	0.7788226	1.462747	3.751497	4.870795	4.395043	10.67575	0.801480033370366	low
TCGA-E7-A3Y1	0.446575342465753	0	0.02231387	0	5.337759	10.65772	0.5005093	4.111391	2.816482	0.9750912	10.50029	1.89326	2.076187	1.555588	6.439362	0.447381925008802	low
TCGA-FD-A6TC	0.512328767123288	0	0.4201343	0.1889276	1.262141	3.289635	0.2991678	1.359462	0.9182655	0.1558082	2.172566	1.145164	0.8642626	0.2249556	7.799247	0.756462591154977	low
TCGA-FD-A5BV	0.446575342465753	1	0	0.3707952	2.826153	6.341048	0.3261978	1.368268	1.29705	0.8069565	3.158479	0.9530479	0.7611283	0.1471683	2.816231	0.481801320009973	low
TCGA-DK-A2I4	10.5068493150685	0	0.3756253	1.958035	0.7206285	3.882293	0.3557404	1.138774	0.4231802	0.1820211	2.020101	0.6773691	1.447926	0.3378881	3.118831	1.64346320801145	high
TCGA-UY-A78M	1.89041095890411	1	0.2121804	0.1202217	4.492896	7.974545	0.9782991	2.661774	2.633897	1.009827	2.596732	1.375738	1.128129	1.479193	4.458065	0.536656445578058	low
TCGA-4Z-AA7R	1.43013698630137	1	0.04460254	0	2.352259	4.627378	0.3334845	1.049124	0.814225	2.354336	8.610756	2.219794	1.852692	0.3009116	1.580705	0.193426369620586	low
TCGA-E7-A519	1.39178082191781	0	0.1969133	0	1.280146	10.72852	0.2453803	2.101428	0.2054101	0.4827826	0.2262806	1.679058	0.5452896	1.771304	8.058582	1.06299708021583	low
TCGA-DK-A3IU	1.66849315068493	0	0.09742975	0.6133761	0.9565587	2.383972	0.2023509	0.4243899	0.3557184	0.2740021	1.175583	0.4441755	1.187125	0.07303455	1.644233	1.30005594671816	high
TCGA-FD-A3SM	1.4986301369863	1	0.2482947	0.1442915	0.8134249	1.831976	0.04760131	1.198009	0.3387036	0.4049199	2.370392	0.4885804	0.8250893	0.1718075	2.030657	1.74222663367109	high
TCGA-BL-A5ZZ	1.03287671232877	0	1.1695174	1.90416778	0.95105715	2.48667352	0.05025433	0.65873912	0.44171763	0.25300298	0.97319605	0.41367023	0.53604613	0.13603729	0.61252392	1.97482479744287	high
TCGA-FD-A62N	0.224657534246575	0	0.443089	0.8808944	0.6915175	2.23683	0.1162417	1.005648	0.4135548	0.2118876	1.085337	0.4370787	1.782373	0.1048879	2.420384	1.34087474702762	high
TCGA-BT-A20J	1.58630136986301	1	0	0.10089765	1.06317346	2.77121326	0	1.57073102	0.86377969	0.31203784	3.40713927	0.50739521	0.71009757	0	1.14949368	1.56104755487469	high
TCGA-CF-A1HS	1.04657534246575	0	0.1874734	0	1.124614	1.258208	0.2002431	0.3499744	0.2793755	0.1969878	2.077388	0.3052422	0.4449847	0.1806845	1.152534	2.17100855608907	high
TCGA-DK-AA71	1.13698630136986	0	0.1406586	0	1.925902	4.515538	0.4557265	1.838065	1.291206	0.7424632	1.454725	0.6768778	1.215271	0.5061091	1.566686	0.97918997119954	low
TCGA-KQ-A41O	4.21369863013699	0	0.04922804	0	9.032814	15.08087	0.6134474	3.956238	2.798697	0.5644265	10.94626	1.726843	1.472274	1.992705	3.987729	0.587142377209208	low
TCGA-E7-A677	1.21369863013699	0	0.02667665	0	2.970372	4.28198	0.7645816	1.934724	1.516612	0.2770074	5.609894	0.9492883	2.216178	0.7798887	7.191905	0.853544609319422	low
TCGA-DK-A1A5	0.178082191780822	1	0.4817903	0.1990502	0.6382154	2.858771	0.1688556	0.8853508	0.5968132	0.280108	1.375459	0.3508217	0.6003753	0.1354335	2.896575	1.46290676894923	high
TCGA-HQ-A5NE	1.01369863013699	1	0.08976283	0.3390651	1.518431	1.449606	0.2516772	0.5571664	0.5618166	0.4369161	1.237799	0.3467025	0.298284	0.100931	1.306554	1.52762548598263	high
TCGA-XF-AAMT	0.246575342465753	1	1.170069	0.213859	2.230929	2.659817	0.2822057	0.8631426	0.6102786	0.3511051	2.830105	0.5018796	0.6898361	0.8063644	1.289872	2.41917665288935	high
TCGA-XF-A9SU	0.498630136986301	1	0.5663052	2.533179	1.417668	8.576573	0.5571254	1.051612	0.7151078	0.3610804	1.284401	0.8681311	0.6933116	0.6032502	3.470706	1.09118506685731	low
TCGA-CF-A47S	0.912328767123288	0	0	0	1.544474	6.751778	0.5566904	2.498004	0.9211836	0.8585446	4.208352	1.178824	3.038062	0.4205436	5.128357	0.482664785983023	low
TCGA-FD-A6TK	0.904109589041096	0	1.482435	0.5670548	1.18009	3.269174	0.233837	1.127979	0.66554	0.9174362	2.070104	0.437247	1.184774	0.295396	3.705154	0.895993827235394	low
TCGA-E7-A5KF	0.0547945205479452	0	0	0	1.136755	4.348227	0.2224344	1.295864	0.931009	0.3604067	3.93148	0.7635347	1.186317	0.5798237	2.81155	1.36435566639266	high
TCGA-UY-A78L	3.08767123287671	0	1.56692684	0.24088226	1.43590276	3.78055585	0.20434195	0.88094085	0.39913177	0.70159942	2.29264462	0.59529266	0.60545762	0.16389597	2.30612787	1.13560915040443	high
TCGA-S5-A6DX	0.153424657534247	1	0.3680862	0.4812882	1.3242	8.812576	1.058503	0.7399987	0.6497939	0.6982807	1.171335	0.6812717	1.411338	1.464509	3.798789	1.31355039466547	high
TCGA-XF-A8HI	1.49041095890411	1	0.07080501	0	3.461703	9.424805	0.3529301	3.639313	1.181764	0.9598857	10.98424	1.380846	4.392019	1.698442	3.465244	0.993096559265954	low
TCGA-XF-A9T5	5.55342465753425	0	0.199664	0.1414124	1.867571	2.931301	0.2799091	0.8479647	0.5988034	0.5723142	1.763832	2.307242	2.156336	0.7296441	1.769012	0.64771357504883	low
TCGA-XF-A9SX	1.96986301369863	1	3.44321	0.4419578	0.6985462	6.347424	0.6248594	1.485251	0.5230754	0.2024899	0.8067109	0.8297417	0.7776028	0.3007075	4.908145	1.45512416220136	high
TCGA-G2-A2EK	1.32876712328767	0	0.08119674	0.2453664	3.37726	5.690116	0.4452009	0.9761604	1.016404	0.4426476	3.079108	0.5922726	1.942695	0.730393	3.206463	0.781636207521626	low
TCGA-XF-A8HD	8.12054794520548	0	0.652746	0.09732813	1.487063	4.001355	0.4067045	2.716068	1.200555	0.5871332	2.487159	0.961487	2.340335	0.2704062	5.08756	0.725832054934351	low
TCGA-GV-A3JX	1.59178082191781	0	0.07863678	0.02970381	1.020359	2.986255	0.2547791	1.561939	0.8531115	0.2177482	4.201951	1.083466	1.776921	0.1061048	1.79156	1.24216141299386	high
TCGA-H4-A2HQ	1.61643835616438	0	0	0	2.676274	7.155159	1.715139	5.159856	1.506369	1.347202	13.96249	1.302957	2.099405	0.6596387	3.712626	2.30164131717063	high
TCGA-XF-A9SP	1.24383561643836	1	4.5922848	3.141148	3.1517905	4.8105176	0.3711958	1.1353242	0.8804055	0.3222013	2.3105451	0.729299	1.4847833	0.7815255	1.8222929	1.90450853271891	high
TCGA-DK-A3IK	0.183561643835616	0	0.288709	0.1924506	4.724961	10.57154	0.2962813	1.841977	0.8503534	1.873702	6.791459	0.7011156	2.37025	0.7638348	3.095331	0.237591476742544	low
