# Supplementary material for: Construction and verification of a novel hypoxia-related lncRNA signature related with survival outcomes and immune microenvironment of bladder urothelial carcinoma by weighted gene co-expression network analysis
Source: Front Genet. 2022 Aug 31;13:952369. doi: 10.3389/fgene.2022.952369 (PMC9471150; doi:10.3389/fgene.2022.952369)
Supplement: Supplementary file 1 [file DataSheet3.ZIP › data sheet/3. blue modular.txt]

fromNode	toNode	weight	direction	fromAltName	toAltName
ENO1	AL390728.6	0.0205050697830255	undirected	ENO1	AL390728.6
ENO1	ZNF32-AS1	0.0218749891928633	undirected	ENO1	ZNF32-AS1
ENO1	AC008741.2	0.0244879094439427	undirected	ENO1	AC008741.2
ENO1	ZNF32-AS2	0.0217998737354338	undirected	ENO1	ZNF32-AS2
ENO1	AC004148.2	0.0250409065076979	undirected	ENO1	AC004148.2
MIF	SLC25A1	0.109919458251805	undirected	MIF	SLC25A1
MIF	LINC01311	0.0659064664694491	undirected	MIF	LINC01311
SLC25A1	AL513320.1	0.0205088657373943	undirected	SLC25A1	AL513320.1
SLC25A1	AC016027.1	0.0343235564439391	undirected	SLC25A1	AC016027.1
SLC25A1	AC092171.4	0.0204514751211567	undirected	SLC25A1	AC092171.4
SLC25A1	AL139123.1	0.0225693705149006	undirected	SLC25A1	AL139123.1
SLC25A1	LINC01311	0.101687823344171	undirected	SLC25A1	LINC01311
SLC37A4	AC073335.2	0.0200419600051594	undirected	SLC37A4	AC073335.2
SLC37A4	LINC01431	0.0204401832910588	undirected	SLC37A4	LINC01431
SLC37A4	AC024060.1	0.0247627735425803	undirected	SLC37A4	AC024060.1
SLC37A4	AC010973.2	0.0278007080418006	undirected	SLC37A4	AC010973.2
SLC37A4	RUSC1-AS1	0.0225416751529786	undirected	SLC37A4	RUSC1-AS1
SLC37A4	AC007038.2	0.0258815087122438	undirected	SLC37A4	AC007038.2
SLC37A4	AL022322.1	0.0219780810629185	undirected	SLC37A4	AL022322.1
SLC37A4	AC074117.1	0.0262916441477423	undirected	SLC37A4	AC074117.1
SLC37A4	AL390728.6	0.0215350881571611	undirected	SLC37A4	AL390728.6
SLC37A4	AL513320.1	0.0230188393746418	undirected	SLC37A4	AL513320.1
SLC37A4	PTOV1-AS2	0.0293500371020411	undirected	SLC37A4	PTOV1-AS2
SLC37A4	AC093788.1	0.0242432082487172	undirected	SLC37A4	AC093788.1
SLC37A4	AC010618.2	0.0262776639003882	undirected	SLC37A4	AC010618.2
SLC37A4	AL355488.2	0.0309935302912072	undirected	SLC37A4	AL355488.2
SLC37A4	AC108860.2	0.0299445154312089	undirected	SLC37A4	AC108860.2
SLC37A4	ZNF32-AS1	0.0313105239617675	undirected	SLC37A4	ZNF32-AS1
SLC37A4	AC008741.2	0.0363914774408391	undirected	SLC37A4	AC008741.2
SLC37A4	AC092119.2	0.0246219573882711	undirected	SLC37A4	AC092119.2
SLC37A4	AC009065.8	0.0277631642336921	undirected	SLC37A4	AC009065.8
SLC37A4	AL513218.1	0.0223963552648753	undirected	SLC37A4	AL513218.1
SLC37A4	ZNF32-AS2	0.0283002922776449	undirected	SLC37A4	ZNF32-AS2
SLC37A4	AC092171.4	0.0329780442368402	undirected	SLC37A4	AC092171.4
SLC37A4	AC139530.1	0.0288465072011664	undirected	SLC37A4	AC139530.1
SLC37A4	AC004148.2	0.0395627292418453	undirected	SLC37A4	AC004148.2
SLC37A4	AC018809.1	0.0243162860795383	undirected	SLC37A4	AC018809.1
SLC37A4	AL139123.1	0.0247661246080355	undirected	SLC37A4	AL139123.1
SLC37A4	AC011462.4	0.0265137601791815	undirected	SLC37A4	AC011462.4
SLC37A4	CAPN10-AS1	0.03429091651714	undirected	SLC37A4	CAPN10-AS1
SLC37A4	AC068620.3	0.023206150991945	undirected	SLC37A4	AC068620.3
SLC37A4	AL135999.1	0.0238708351055086	undirected	SLC37A4	AL135999.1
SLC37A4	AC008764.6	0.0243721450863854	undirected	SLC37A4	AC008764.6
SLC37A4	AC010326.3	0.0209236470882075	undirected	SLC37A4	AC010326.3
AC073335.2	TMEM147-AS1	0.0481304582363825	undirected	AC073335.2	TMEM147-AS1
AC073335.2	AL353622.1	0.0656240967698932	undirected	AC073335.2	AL353622.1
AC073335.2	KCTD21-AS1	0.0232376185517124	undirected	AC073335.2	KCTD21-AS1
AC073335.2	AC024060.1	0.080497069039784	undirected	AC073335.2	AC024060.1
AC073335.2	AC010973.2	0.0853095588772684	undirected	AC073335.2	AC010973.2
AC073335.2	RUSC1-AS1	0.0583474770212628	undirected	AC073335.2	RUSC1-AS1
AC073335.2	GATA3-AS1	0.0351047815792219	undirected	AC073335.2	GATA3-AS1
AC073335.2	SNHG12	0.0555156358026391	undirected	AC073335.2	SNHG12
AC073335.2	AC110285.2	0.0521983323877567	undirected	AC073335.2	AC110285.2
AC073335.2	MIR200CHG	0.0248949085673216	undirected	AC073335.2	MIR200CHG
AC073335.2	AC004982.2	0.0554253996865516	undirected	AC073335.2	AC004982.2
AC073335.2	AC007038.2	0.0763574833669379	undirected	AC073335.2	AC007038.2
AC073335.2	AL022322.1	0.0517654170300514	undirected	AC073335.2	AL022322.1
AC073335.2	AL355987.4	0.0298811243763123	undirected	AC073335.2	AL355987.4
AC073335.2	AC074117.1	0.0515595407876357	undirected	AC073335.2	AC074117.1
AC073335.2	LINC00115	0.0547659920082986	undirected	AC073335.2	LINC00115
AC073335.2	AC003102.1	0.0558303786901935	undirected	AC073335.2	AC003102.1
AC073335.2	AC020663.2	0.0287491830286679	undirected	AC073335.2	AC020663.2
AC073335.2	AL390728.6	0.0978104587212304	undirected	AC073335.2	AL390728.6
AC073335.2	AL513320.1	0.0691674816291206	undirected	AC073335.2	AL513320.1
AC073335.2	PTOV1-AS2	0.108811830642147	undirected	AC073335.2	PTOV1-AS2
AC073335.2	AC093788.1	0.0735416686690595	undirected	AC073335.2	AC093788.1
AC073335.2	AC010618.2	0.113078502668987	undirected	AC073335.2	AC010618.2
AC073335.2	AL355488.2	0.0700046027772925	undirected	AC073335.2	AL355488.2
AC073335.2	AC108860.2	0.0232414009052794	undirected	AC073335.2	AC108860.2
AC073335.2	AL139286.2	0.0368977457743141	undirected	AC073335.2	AL139286.2
AC073335.2	AC005387.1	0.0719404378654824	undirected	AC073335.2	AC005387.1
AC073335.2	ZNF32-AS1	0.0967616838997721	undirected	AC073335.2	ZNF32-AS1
AC073335.2	AC078909.2	0.0397460363167323	undirected	AC073335.2	AC078909.2
AC073335.2	AC092171.5	0.0246660614652989	undirected	AC073335.2	AC092171.5
AC073335.2	AC132192.2	0.0414487260722701	undirected	AC073335.2	AC132192.2
AC073335.2	AC008741.2	0.0858072798502063	undirected	AC073335.2	AC008741.2
AC073335.2	AC020891.2	0.0394269643793719	undirected	AC073335.2	AC020891.2
AC073335.2	AC092119.2	0.0760877056589076	undirected	AC073335.2	AC092119.2
AC073335.2	AC016027.1	0.0240138993080937	undirected	AC073335.2	AC016027.1
AC073335.2	AC008735.2	0.0663740286621157	undirected	AC073335.2	AC008735.2
AC073335.2	STAG3L5P-PVRIG2P-PILRB	0.059431910560176	undirected	AC073335.2	STAG3L5P-PVRIG2P-PILRB
AC073335.2	AL139089.1	0.0725388764851188	undirected	AC073335.2	AL139089.1
AC073335.2	AL033384.2	0.0569011558822302	undirected	AC073335.2	AL033384.2
AC073335.2	C17orf82	0.0205299897744381	undirected	AC073335.2	C17orf82
AC073335.2	AC009065.8	0.0692468555963552	undirected	AC073335.2	AC009065.8
AC073335.2	AL513218.1	0.0812588583439634	undirected	AC073335.2	AL513218.1
AC073335.2	AL031186.1	0.0416606409818944	undirected	AC073335.2	AL031186.1
AC073335.2	THUMPD3-AS1	0.0267569590071424	undirected	AC073335.2	THUMPD3-AS1
AC073335.2	AL928654.3	0.0592160667550238	undirected	AC073335.2	AL928654.3
AC073335.2	ZNF32-AS2	0.0643639834056996	undirected	AC073335.2	ZNF32-AS2
AC073335.2	AC092171.4	0.0800757522276604	undirected	AC073335.2	AC092171.4
AC073335.2	AL390719.2	0.0645106383737378	undirected	AC073335.2	AL390719.2
AC073335.2	AL354836.1	0.0602815867424015	undirected	AC073335.2	AL354836.1
AC073335.2	AC020765.2	0.0316379340284158	undirected	AC073335.2	AC020765.2
AC073335.2	AC099676.1	0.0486266499943064	undirected	AC073335.2	AC099676.1
AC073335.2	AC116914.2	0.0465569108648608	undirected	AC073335.2	AC116914.2
AC073335.2	AC139530.1	0.0315753253483219	undirected	AC073335.2	AC139530.1
AC073335.2	AC004148.2	0.119797834363673	undirected	AC073335.2	AC004148.2
AC073335.2	AC018809.1	0.0761614238609234	undirected	AC073335.2	AC018809.1
AC073335.2	AL023284.4	0.0506936475092732	undirected	AC073335.2	AL023284.4
AC073335.2	AL139123.1	0.0897612852777377	undirected	AC073335.2	AL139123.1
AC073335.2	AC011462.4	0.0812733863158018	undirected	AC073335.2	AC011462.4
AC073335.2	AC010542.5	0.0481217991338875	undirected	AC073335.2	AC010542.5
AC073335.2	CAPN10-AS1	0.081992119742465	undirected	AC073335.2	CAPN10-AS1
AC073335.2	AC068620.3	0.0817413577729494	undirected	AC073335.2	AC068620.3
AC073335.2	AL135999.1	0.0694628743654429	undirected	AC073335.2	AL135999.1
AC073335.2	ARHGAP27P1-BPTFP1-KPNA2P3	0.0591009248257848	undirected	AC073335.2	ARHGAP27P1-BPTFP1-KPNA2P3
AC073335.2	LINC01311	0.0371289102757438	undirected	AC073335.2	LINC01311
AC073335.2	AC008764.6	0.0597794820248535	undirected	AC073335.2	AC008764.6
AC073335.2	AC010326.3	0.0585517172073772	undirected	AC073335.2	AC010326.3
AC073335.2	AC114730.3	0.05643368368466	undirected	AC073335.2	AC114730.3
TMEM147-AS1	AL353622.1	0.033219396650688	undirected	TMEM147-AS1	AL353622.1
TMEM147-AS1	KCTD21-AS1	0.0239793397509548	undirected	TMEM147-AS1	KCTD21-AS1
TMEM147-AS1	AC024060.1	0.0660302603563522	undirected	TMEM147-AS1	AC024060.1
TMEM147-AS1	AC010973.2	0.0494732863894528	undirected	TMEM147-AS1	AC010973.2
TMEM147-AS1	RUSC1-AS1	0.0500113223661827	undirected	TMEM147-AS1	RUSC1-AS1
TMEM147-AS1	SNHG12	0.0234014545389634	undirected	TMEM147-AS1	SNHG12
TMEM147-AS1	AC110285.2	0.0304924498886877	undirected	TMEM147-AS1	AC110285.2
TMEM147-AS1	AC004982.2	0.0262531830820048	undirected	TMEM147-AS1	AC004982.2
TMEM147-AS1	AC007038.2	0.0639713364998901	undirected	TMEM147-AS1	AC007038.2
TMEM147-AS1	AL022322.1	0.0340772035466651	undirected	TMEM147-AS1	AL022322.1
TMEM147-AS1	AC074117.1	0.0570302298980178	undirected	TMEM147-AS1	AC074117.1
TMEM147-AS1	LINC00115	0.0477335103484864	undirected	TMEM147-AS1	LINC00115
TMEM147-AS1	AC003102.1	0.0306717656035557	undirected	TMEM147-AS1	AC003102.1
TMEM147-AS1	AL390728.6	0.0591371780646836	undirected	TMEM147-AS1	AL390728.6
TMEM147-AS1	AL513320.1	0.0632680815020535	undirected	TMEM147-AS1	AL513320.1
TMEM147-AS1	PTOV1-AS2	0.0764582266880757	undirected	TMEM147-AS1	PTOV1-AS2
TMEM147-AS1	AC093788.1	0.0601734432446364	undirected	TMEM147-AS1	AC093788.1
TMEM147-AS1	AC010618.2	0.0743693554070987	undirected	TMEM147-AS1	AC010618.2
TMEM147-AS1	AL355488.2	0.0662752243902403	undirected	TMEM147-AS1	AL355488.2
TMEM147-AS1	AC108860.2	0.02085205284207	undirected	TMEM147-AS1	AC108860.2
TMEM147-AS1	AL139286.2	0.0388012230815958	undirected	TMEM147-AS1	AL139286.2
TMEM147-AS1	AC005387.1	0.0426123669543846	undirected	TMEM147-AS1	AC005387.1
TMEM147-AS1	ZNF32-AS1	0.0705707778509827	undirected	TMEM147-AS1	ZNF32-AS1
TMEM147-AS1	AC078909.2	0.0358973855667622	undirected	TMEM147-AS1	AC078909.2
TMEM147-AS1	AC109322.1	0.0236488873187138	undirected	TMEM147-AS1	AC109322.1
TMEM147-AS1	AC132192.2	0.0359022486318151	undirected	TMEM147-AS1	AC132192.2
TMEM147-AS1	AC008741.2	0.0884411195606814	undirected	TMEM147-AS1	AC008741.2
TMEM147-AS1	AC092119.2	0.0703126606545283	undirected	TMEM147-AS1	AC092119.2
TMEM147-AS1	AC008735.2	0.0486712211998094	undirected	TMEM147-AS1	AC008735.2
TMEM147-AS1	LINC01816	0.0284458495335884	undirected	TMEM147-AS1	LINC01816
TMEM147-AS1	STAG3L5P-PVRIG2P-PILRB	0.0341990572826247	undirected	TMEM147-AS1	STAG3L5P-PVRIG2P-PILRB
TMEM147-AS1	AC022007.1	0.0215610949092122	undirected	TMEM147-AS1	AC022007.1
TMEM147-AS1	AL139089.1	0.0608443741640083	undirected	TMEM147-AS1	AL139089.1
TMEM147-AS1	AL033384.2	0.0304205182329236	undirected	TMEM147-AS1	AL033384.2
TMEM147-AS1	AC009065.8	0.052858060409154	undirected	TMEM147-AS1	AC009065.8
TMEM147-AS1	AL513218.1	0.055787074684974	undirected	TMEM147-AS1	AL513218.1
TMEM147-AS1	AL031186.1	0.0289605229715606	undirected	TMEM147-AS1	AL031186.1
TMEM147-AS1	THUMPD3-AS1	0.025091719821488	undirected	TMEM147-AS1	THUMPD3-AS1
TMEM147-AS1	AL928654.3	0.053328000318253	undirected	TMEM147-AS1	AL928654.3
TMEM147-AS1	ZNF32-AS2	0.0599259034026734	undirected	TMEM147-AS1	ZNF32-AS2
TMEM147-AS1	AC092171.4	0.069642413365738	undirected	TMEM147-AS1	AC092171.4
TMEM147-AS1	AL390719.2	0.0388321461247298	undirected	TMEM147-AS1	AL390719.2
TMEM147-AS1	AL354836.1	0.0227457547870472	undirected	TMEM147-AS1	AL354836.1
TMEM147-AS1	AC020765.2	0.0280462496029401	undirected	TMEM147-AS1	AC020765.2
TMEM147-AS1	AC099676.1	0.0298978467979517	undirected	TMEM147-AS1	AC099676.1
TMEM147-AS1	AC116914.2	0.0281487742715597	undirected	TMEM147-AS1	AC116914.2
TMEM147-AS1	AC139530.1	0.0220934529925322	undirected	TMEM147-AS1	AC139530.1
TMEM147-AS1	AC004148.2	0.0916477049339046	undirected	TMEM147-AS1	AC004148.2
TMEM147-AS1	AC018809.1	0.0655779935527719	undirected	TMEM147-AS1	AC018809.1
TMEM147-AS1	AL139123.1	0.0663201319687578	undirected	TMEM147-AS1	AL139123.1
TMEM147-AS1	AC011462.4	0.0687585368767012	undirected	TMEM147-AS1	AC011462.4
TMEM147-AS1	AC010542.5	0.0332840323491082	undirected	TMEM147-AS1	AC010542.5
TMEM147-AS1	CAPN10-AS1	0.0864187274161168	undirected	TMEM147-AS1	CAPN10-AS1
TMEM147-AS1	AC068620.3	0.0674979764805857	undirected	TMEM147-AS1	AC068620.3
TMEM147-AS1	AL135999.1	0.0561523746631918	undirected	TMEM147-AS1	AL135999.1
TMEM147-AS1	ARHGAP27P1-BPTFP1-KPNA2P3	0.0383524835231358	undirected	TMEM147-AS1	ARHGAP27P1-BPTFP1-KPNA2P3
TMEM147-AS1	LINC01311	0.0309427873418195	undirected	TMEM147-AS1	LINC01311
TMEM147-AS1	AC008764.6	0.0643401305250973	undirected	TMEM147-AS1	AC008764.6
TMEM147-AS1	AC010326.3	0.0460337016745271	undirected	TMEM147-AS1	AC010326.3
TMEM147-AS1	AC114730.3	0.0237653174953512	undirected	TMEM147-AS1	AC114730.3
LINC01431	AL023803.1	0.039386432298503	undirected	LINC01431	AL023803.1
LINC01431	AC024060.1	0.0256591946916121	undirected	LINC01431	AC024060.1
LINC01431	AC010973.2	0.0213801703689087	undirected	LINC01431	AC010973.2
LINC01431	AC007038.2	0.0222450860844418	undirected	LINC01431	AC007038.2
LINC01431	AC074117.1	0.0218095183303217	undirected	LINC01431	AC074117.1
LINC01431	AL390728.6	0.023010645118117	undirected	LINC01431	AL390728.6
LINC01431	AL513320.1	0.0268579243738336	undirected	LINC01431	AL513320.1
LINC01431	PTOV1-AS2	0.0257647295052776	undirected	LINC01431	PTOV1-AS2
LINC01431	AC093788.1	0.0209561752654288	undirected	LINC01431	AC093788.1
LINC01431	AC010618.2	0.0282522869329033	undirected	LINC01431	AC010618.2
LINC01431	AL355488.2	0.022206925179229	undirected	LINC01431	AL355488.2
LINC01431	ZNF32-AS1	0.0279402505714504	undirected	LINC01431	ZNF32-AS1
LINC01431	AC109322.1	0.0472187314359561	undirected	LINC01431	AC109322.1
LINC01431	AC010531.6	0.0488546386381476	undirected	LINC01431	AC010531.6
LINC01431	YTHDF3-AS1	0.0336140980923106	undirected	LINC01431	YTHDF3-AS1
LINC01431	AC008741.2	0.0320860896235653	undirected	LINC01431	AC008741.2
LINC01431	AC092119.2	0.0280992879512445	undirected	LINC01431	AC092119.2
LINC01431	AL139089.1	0.0236545599232257	undirected	LINC01431	AL139089.1
LINC01431	AC009065.8	0.0268729624492527	undirected	LINC01431	AC009065.8
LINC01431	AC092171.4	0.0426476560935206	undirected	LINC01431	AC092171.4
LINC01431	AC020765.2	0.0363211317210625	undirected	LINC01431	AC020765.2
LINC01431	AC139530.1	0.0391556383622365	undirected	LINC01431	AC139530.1
LINC01431	AC004148.2	0.032529560885488	undirected	LINC01431	AC004148.2
LINC01431	AC018809.1	0.0323165638533597	undirected	LINC01431	AC018809.1
LINC01431	MELTF-AS1	0.0276947905790065	undirected	LINC01431	MELTF-AS1
LINC01431	AL139123.1	0.0337493308799801	undirected	LINC01431	AL139123.1
LINC01431	AC011462.4	0.0261235520061053	undirected	LINC01431	AC011462.4
LINC01431	CAPN10-AS1	0.0281482576285313	undirected	LINC01431	CAPN10-AS1
LINC01431	AC068620.3	0.0322880351755732	undirected	LINC01431	AC068620.3
LINC01431	AL135999.1	0.0217393211502794	undirected	LINC01431	AL135999.1
LINC01431	AC008764.6	0.0260727787451053	undirected	LINC01431	AC008764.6
AL355353.1	AL023803.1	0.064634041655081	undirected	AL355353.1	AL023803.1
AL355353.1	AC024060.1	0.0218041893664277	undirected	AL355353.1	AC024060.1
AL355353.1	GATA3-AS1	0.120585960536924	undirected	AL355353.1	GATA3-AS1
AL355353.1	AC112491.1	0.0904936716729163	undirected	AL355353.1	AC112491.1
AL355353.1	MIR200CHG	0.0776358109255768	undirected	AL355353.1	MIR200CHG
AL355353.1	AC020663.2	0.0571649770022974	undirected	AL355353.1	AC020663.2
AL355353.1	AC109322.1	0.0377249506895437	undirected	AL355353.1	AC109322.1
AL355353.1	AC010531.6	0.0290758900136662	undirected	AL355353.1	AC010531.6
AL355353.1	AC092171.5	0.0310756083444894	undirected	AL355353.1	AC092171.5
AL355353.1	YTHDF3-AS1	0.044973881495265	undirected	AL355353.1	YTHDF3-AS1
AL355353.1	AC008105.2	0.208637911545389	undirected	AL355353.1	AC008105.2
AL355353.1	AC022007.1	0.0587442199815851	undirected	AL355353.1	AC022007.1
AL355353.1	C17orf82	0.0456090261713553	undirected	AL355353.1	C17orf82
AL355353.1	AC009065.8	0.0241111469226273	undirected	AL355353.1	AC009065.8
AL355353.1	AC092171.4	0.0289674239362922	undirected	AL355353.1	AC092171.4
AL355353.1	AC138696.2	0.0307950621433729	undirected	AL355353.1	AC138696.2
AL355353.1	AL390719.2	0.0214800023035517	undirected	AL355353.1	AL390719.2
AL355353.1	AC020765.2	0.0464174988862763	undirected	AL355353.1	AC020765.2
AL355353.1	AC139530.1	0.0394620499131745	undirected	AL355353.1	AC139530.1
AL355353.1	AL139123.1	0.0213365877989951	undirected	AL355353.1	AL139123.1
AL353622.1	AC024060.1	0.0747988152715635	undirected	AL353622.1	AC024060.1
AL353622.1	AC010973.2	0.0624476813649832	undirected	AL353622.1	AC010973.2
AL353622.1	RUSC1-AS1	0.0560210987440371	undirected	AL353622.1	RUSC1-AS1
AL353622.1	SNHG12	0.0372857474989294	undirected	AL353622.1	SNHG12
AL353622.1	AC110285.2	0.0425842339163798	undirected	AL353622.1	AC110285.2
AL353622.1	AC004982.2	0.0220719463577361	undirected	AL353622.1	AC004982.2
AL353622.1	AC007038.2	0.0917794508548528	undirected	AL353622.1	AC007038.2
AL353622.1	AL022322.1	0.0429252646597013	undirected	AL353622.1	AL022322.1
AL353622.1	AC074117.1	0.0359023039003218	undirected	AL353622.1	AC074117.1
AL353622.1	LINC00115	0.0438545651736336	undirected	AL353622.1	LINC00115
AL353622.1	AC003102.1	0.0356752525378036	undirected	AL353622.1	AC003102.1
AL353622.1	AL390728.6	0.0906768196031886	undirected	AL353622.1	AL390728.6
AL353622.1	AL513320.1	0.0647956186823024	undirected	AL353622.1	AL513320.1
AL353622.1	PTOV1-AS2	0.0869983754936459	undirected	AL353622.1	PTOV1-AS2
AL353622.1	AC093788.1	0.0843154074970007	undirected	AL353622.1	AC093788.1
AL353622.1	AC010618.2	0.106708274016686	undirected	AL353622.1	AC010618.2
AL353622.1	AL355488.2	0.0794922494608035	undirected	AL353622.1	AL355488.2
AL353622.1	AL139286.2	0.0360843046571509	undirected	AL353622.1	AL139286.2
AL353622.1	AC005387.1	0.0642439393295804	undirected	AL353622.1	AC005387.1
AL353622.1	ZNF32-AS1	0.078942660944545	undirected	AL353622.1	ZNF32-AS1
AL353622.1	AC078909.2	0.0419799704474866	undirected	AL353622.1	AC078909.2
AL353622.1	HOXB-AS3	0.0210130583208457	undirected	AL353622.1	HOXB-AS3
AL353622.1	AC092171.5	0.0202440517439614	undirected	AL353622.1	AC092171.5
AL353622.1	AC132192.2	0.0570460761344775	undirected	AL353622.1	AC132192.2
AL353622.1	AC008741.2	0.109350265858193	undirected	AL353622.1	AC008741.2
AL353622.1	AC020891.2	0.0304846174112493	undirected	AL353622.1	AC020891.2
AL353622.1	AC092119.2	0.0987366128103674	undirected	AL353622.1	AC092119.2
AL353622.1	AC008735.2	0.0400089033807747	undirected	AL353622.1	AC008735.2
AL353622.1	STAG3L5P-PVRIG2P-PILRB	0.0450015394415246	undirected	AL353622.1	STAG3L5P-PVRIG2P-PILRB
AL353622.1	AL139089.1	0.0811266870070344	undirected	AL353622.1	AL139089.1
AL353622.1	AL033384.2	0.0380076718668223	undirected	AL353622.1	AL033384.2
AL353622.1	AC009065.8	0.0657752496335508	undirected	AL353622.1	AC009065.8
AL353622.1	AL513218.1	0.0697650816508682	undirected	AL353622.1	AL513218.1
AL353622.1	AL670729.1	0.0219921049298431	undirected	AL353622.1	AL670729.1
AL353622.1	AL031186.1	0.030267196426834	undirected	AL353622.1	AL031186.1
AL353622.1	AL928654.3	0.0569673006486679	undirected	AL353622.1	AL928654.3
AL353622.1	ZNF32-AS2	0.0572136379088707	undirected	AL353622.1	ZNF32-AS2
AL353622.1	AC092171.4	0.0854682107290415	undirected	AL353622.1	AC092171.4
AL353622.1	AL390719.2	0.0562173914240554	undirected	AL353622.1	AL390719.2
AL353622.1	AL354836.1	0.0455510580666464	undirected	AL353622.1	AL354836.1
AL353622.1	AC020765.2	0.0247684913527366	undirected	AL353622.1	AC020765.2
AL353622.1	AC099676.1	0.0371929704907053	undirected	AL353622.1	AC099676.1
AL353622.1	AC116914.2	0.0387655449164817	undirected	AL353622.1	AC116914.2
AL353622.1	AC139530.1	0.022190076363485	undirected	AL353622.1	AC139530.1
AL353622.1	AC004148.2	0.116515738210295	undirected	AL353622.1	AC004148.2
AL353622.1	AC018809.1	0.0798181197413311	undirected	AL353622.1	AC018809.1
AL353622.1	AL023284.4	0.0317065291074074	undirected	AL353622.1	AL023284.4
AL353622.1	AL139123.1	0.108868822124892	undirected	AL353622.1	AL139123.1
AL353622.1	AC011462.4	0.0878194064411926	undirected	AL353622.1	AC011462.4
AL353622.1	AC010542.5	0.0575457504223483	undirected	AL353622.1	AC010542.5
AL353622.1	CAPN10-AS1	0.103213378206866	undirected	AL353622.1	CAPN10-AS1
AL353622.1	AC068620.3	0.0928705528200664	undirected	AL353622.1	AC068620.3
AL353622.1	AL135999.1	0.0645687853723137	undirected	AL353622.1	AL135999.1
AL353622.1	ARHGAP27P1-BPTFP1-KPNA2P3	0.0466484399329168	undirected	AL353622.1	ARHGAP27P1-BPTFP1-KPNA2P3
AL353622.1	LINC01311	0.0319658296189267	undirected	AL353622.1	LINC01311
AL353622.1	AC008764.6	0.0715129857590186	undirected	AL353622.1	AC008764.6
AL353622.1	AC010326.3	0.050280794487635	undirected	AL353622.1	AC010326.3
AL353622.1	AC114730.3	0.0342566646783397	undirected	AL353622.1	AC114730.3
AL023803.1	GATA3-AS1	0.0369397541307324	undirected	AL023803.1	GATA3-AS1
AL023803.1	AC109322.1	0.125155673548882	undirected	AL023803.1	AC109322.1
AL023803.1	AC010531.6	0.118245606139541	undirected	AL023803.1	AC010531.6
AL023803.1	YTHDF3-AS1	0.0929892579531146	undirected	AL023803.1	YTHDF3-AS1
AL023803.1	LINC01816	0.0224304211222072	undirected	AL023803.1	LINC01816
AL023803.1	AC008105.2	0.0335542842371223	undirected	AL023803.1	AC008105.2
AL023803.1	AC022007.1	0.02968657600406	undirected	AL023803.1	AC022007.1
AL023803.1	C17orf82	0.0246053836458335	undirected	AL023803.1	C17orf82
AL023803.1	AL109917.1	0.0309830335427041	undirected	AL023803.1	AL109917.1
AL023803.1	AC092171.4	0.0210528400864396	undirected	AL023803.1	AC092171.4
AL023803.1	AC138696.2	0.0769171579696821	undirected	AL023803.1	AC138696.2
AL023803.1	AC020765.2	0.0696390660563076	undirected	AL023803.1	AC020765.2
AL023803.1	AC139530.1	0.0404802098689225	undirected	AL023803.1	AC139530.1
KCTD21-AS1	AC024060.1	0.0540089508534304	undirected	KCTD21-AS1	AC024060.1
KCTD21-AS1	AC010973.2	0.030619845877163	undirected	KCTD21-AS1	AC010973.2
KCTD21-AS1	RUSC1-AS1	0.0247471854932214	undirected	KCTD21-AS1	RUSC1-AS1
KCTD21-AS1	AC110285.2	0.0235090712831954	undirected	KCTD21-AS1	AC110285.2
KCTD21-AS1	AC007038.2	0.051227591732018	undirected	KCTD21-AS1	AC007038.2
KCTD21-AS1	AC074117.1	0.0295793232194142	undirected	KCTD21-AS1	AC074117.1
KCTD21-AS1	LINC00115	0.0229787031728782	undirected	KCTD21-AS1	LINC00115
KCTD21-AS1	AL390728.6	0.038335855432725	undirected	KCTD21-AS1	AL390728.6
KCTD21-AS1	AL513320.1	0.0625448160461744	undirected	KCTD21-AS1	AL513320.1
KCTD21-AS1	PTOV1-AS2	0.0341848919093672	undirected	KCTD21-AS1	PTOV1-AS2
KCTD21-AS1	AC093788.1	0.0392866875529497	undirected	KCTD21-AS1	AC093788.1
KCTD21-AS1	AC010618.2	0.0675100103991725	undirected	KCTD21-AS1	AC010618.2
KCTD21-AS1	AL355488.2	0.0375689591621505	undirected	KCTD21-AS1	AL355488.2
KCTD21-AS1	AL139286.2	0.0335552197629112	undirected	KCTD21-AS1	AL139286.2
KCTD21-AS1	AC005387.1	0.0430264205198439	undirected	KCTD21-AS1	AC005387.1
KCTD21-AS1	ZNF32-AS1	0.0362298295118425	undirected	KCTD21-AS1	ZNF32-AS1
KCTD21-AS1	AC109322.1	0.0312363934635662	undirected	KCTD21-AS1	AC109322.1
KCTD21-AS1	AC132192.2	0.0290443177834724	undirected	KCTD21-AS1	AC132192.2
KCTD21-AS1	AC008741.2	0.0603185673042695	undirected	KCTD21-AS1	AC008741.2
KCTD21-AS1	AC092119.2	0.0628184143205803	undirected	KCTD21-AS1	AC092119.2
KCTD21-AS1	AL139089.1	0.0373362462882375	undirected	KCTD21-AS1	AL139089.1
KCTD21-AS1	AC009065.8	0.0411204874769385	undirected	KCTD21-AS1	AC009065.8
KCTD21-AS1	AL513218.1	0.0243772052166345	undirected	KCTD21-AS1	AL513218.1
KCTD21-AS1	ZNF32-AS2	0.0257103719008563	undirected	KCTD21-AS1	ZNF32-AS2
KCTD21-AS1	AC092171.4	0.0672878039785788	undirected	KCTD21-AS1	AC092171.4
KCTD21-AS1	AL390719.2	0.0597856236523417	undirected	KCTD21-AS1	AL390719.2
KCTD21-AS1	AL354836.1	0.0228728936983014	undirected	KCTD21-AS1	AL354836.1
KCTD21-AS1	AC020765.2	0.0346249675015178	undirected	KCTD21-AS1	AC020765.2
KCTD21-AS1	AC139530.1	0.0282791733708812	undirected	KCTD21-AS1	AC139530.1
KCTD21-AS1	AC004148.2	0.0548172925432487	undirected	KCTD21-AS1	AC004148.2
KCTD21-AS1	AC018809.1	0.0433196692254521	undirected	KCTD21-AS1	AC018809.1
KCTD21-AS1	AL139123.1	0.0562210818535837	undirected	KCTD21-AS1	AL139123.1
KCTD21-AS1	AC011462.4	0.0616418364520029	undirected	KCTD21-AS1	AC011462.4
KCTD21-AS1	AC010542.5	0.026707393006754	undirected	KCTD21-AS1	AC010542.5
KCTD21-AS1	CAPN10-AS1	0.0592961574378847	undirected	KCTD21-AS1	CAPN10-AS1
KCTD21-AS1	AC068620.3	0.0501006170947188	undirected	KCTD21-AS1	AC068620.3
KCTD21-AS1	AL135999.1	0.0213617545646885	undirected	KCTD21-AS1	AL135999.1
KCTD21-AS1	LINC01311	0.0225028150845468	undirected	KCTD21-AS1	LINC01311
KCTD21-AS1	AC008764.6	0.0635035441823998	undirected	KCTD21-AS1	AC008764.6
KCTD21-AS1	AC010326.3	0.0312515931552522	undirected	KCTD21-AS1	AC010326.3
AC024060.1	AC010973.2	0.0805176603138127	undirected	AC024060.1	AC010973.2
AC024060.1	RUSC1-AS1	0.0570589553313083	undirected	AC024060.1	RUSC1-AS1
AC024060.1	GATA3-AS1	0.0478749534793882	undirected	AC024060.1	GATA3-AS1
AC024060.1	SNHG12	0.0844387618752486	undirected	AC024060.1	SNHG12
AC024060.1	AC110285.2	0.0733351511831305	undirected	AC024060.1	AC110285.2
AC024060.1	MIR200CHG	0.0419496914318699	undirected	AC024060.1	MIR200CHG
AC024060.1	AC004982.2	0.0423369471510883	undirected	AC024060.1	AC004982.2
AC024060.1	AC007038.2	0.0996503639548357	undirected	AC024060.1	AC007038.2
AC024060.1	AL022322.1	0.0623199730607386	undirected	AC024060.1	AL022322.1
AC024060.1	AC074117.1	0.0583736382253879	undirected	AC024060.1	AC074117.1
AC024060.1	LINC00115	0.0712210186885702	undirected	AC024060.1	LINC00115
AC024060.1	AC003102.1	0.0600814465873858	undirected	AC024060.1	AC003102.1
AC024060.1	AC020663.2	0.0420885866397659	undirected	AC024060.1	AC020663.2
AC024060.1	AL390728.6	0.0991138620144192	undirected	AC024060.1	AL390728.6
AC024060.1	AL513320.1	0.107473536820184	undirected	AC024060.1	AL513320.1
AC024060.1	PTOV1-AS2	0.0971290933193975	undirected	AC024060.1	PTOV1-AS2
AC024060.1	AC093788.1	0.0896410799576184	undirected	AC024060.1	AC093788.1
AC024060.1	AC010618.2	0.139459992301077	undirected	AC024060.1	AC010618.2
AC024060.1	AL355488.2	0.0780002218381791	undirected	AC024060.1	AL355488.2
AC024060.1	AC108860.2	0.0293596279410488	undirected	AC024060.1	AC108860.2
AC024060.1	AL139286.2	0.0611894532835493	undirected	AC024060.1	AL139286.2
AC024060.1	AC005387.1	0.118176448822666	undirected	AC024060.1	AC005387.1
AC024060.1	ZNF32-AS1	0.0864946915470166	undirected	AC024060.1	ZNF32-AS1
AC024060.1	AC078909.2	0.0570654576472802	undirected	AC024060.1	AC078909.2
AC024060.1	AC109322.1	0.0285518309633355	undirected	AC024060.1	AC109322.1
AC024060.1	AC092171.5	0.0395514981545649	undirected	AC024060.1	AC092171.5
AC024060.1	AC132192.2	0.0780031217171124	undirected	AC024060.1	AC132192.2
AC024060.1	AC008741.2	0.107715351207099	undirected	AC024060.1	AC008741.2
AC024060.1	AC020891.2	0.043780161739619	undirected	AC024060.1	AC020891.2
AC024060.1	AC092119.2	0.110168772002019	undirected	AC024060.1	AC092119.2
AC024060.1	AC016027.1	0.0320392518992336	undirected	AC024060.1	AC016027.1
AC024060.1	AC008735.2	0.0596038854501217	undirected	AC024060.1	AC008735.2
AC024060.1	STAG3L5P-PVRIG2P-PILRB	0.0834334577441034	undirected	AC024060.1	STAG3L5P-PVRIG2P-PILRB
AC024060.1	AC022007.1	0.0362397943025233	undirected	AC024060.1	AC022007.1
AC024060.1	AL139089.1	0.0911507006659625	undirected	AC024060.1	AL139089.1
AC024060.1	AL033384.2	0.0516070695458136	undirected	AC024060.1	AL033384.2
AC024060.1	C17orf82	0.021731474940465	undirected	AC024060.1	C17orf82
AC024060.1	AC009065.8	0.0783420340898816	undirected	AC024060.1	AC009065.8
AC024060.1	AL513218.1	0.0716967036599795	undirected	AC024060.1	AL513218.1
AC024060.1	AL670729.1	0.0306767554125451	undirected	AC024060.1	AL670729.1
AC024060.1	AL031186.1	0.0564577168917721	undirected	AC024060.1	AL031186.1
AC024060.1	THUMPD3-AS1	0.0501991377894211	undirected	AC024060.1	THUMPD3-AS1
AC024060.1	AL928654.3	0.0498492086856587	undirected	AC024060.1	AL928654.3
AC024060.1	ZNF32-AS2	0.0545418449589033	undirected	AC024060.1	ZNF32-AS2
AC024060.1	LINC02012	0.0319783718884902	undirected	AC024060.1	LINC02012
AC024060.1	AC092171.4	0.107588816338082	undirected	AC024060.1	AC092171.4
AC024060.1	AL390719.2	0.119846830199934	undirected	AC024060.1	AL390719.2
AC024060.1	AL354836.1	0.105696020127248	undirected	AC024060.1	AL354836.1
AC024060.1	AC020765.2	0.0600886733111765	undirected	AC024060.1	AC020765.2
AC024060.1	AC099676.1	0.0528045148625686	undirected	AC024060.1	AC099676.1
AC024060.1	AC116914.2	0.0692406097886943	undirected	AC024060.1	AC116914.2
AC024060.1	AC139530.1	0.0497162677283851	undirected	AC024060.1	AC139530.1
AC024060.1	AC004148.2	0.118831591977705	undirected	AC024060.1	AC004148.2
AC024060.1	AC018809.1	0.103064835674074	undirected	AC024060.1	AC018809.1
AC024060.1	MELTF-AS1	0.0257589167370792	undirected	AC024060.1	MELTF-AS1
AC024060.1	AL023284.4	0.0766719902258453	undirected	AC024060.1	AL023284.4
AC024060.1	AL139123.1	0.112858317852071	undirected	AC024060.1	AL139123.1
AC024060.1	AC011462.4	0.107881081830021	undirected	AC024060.1	AC011462.4
AC024060.1	AC010542.5	0.0767074283571463	undirected	AC024060.1	AC010542.5
AC024060.1	CAPN10-AS1	0.0999159124567897	undirected	AC024060.1	CAPN10-AS1
AC024060.1	AC068620.3	0.0992025796150506	undirected	AC024060.1	AC068620.3
AC024060.1	AL135999.1	0.058659594673959	undirected	AC024060.1	AL135999.1
AC024060.1	ARHGAP27P1-BPTFP1-KPNA2P3	0.0600881910623424	undirected	AC024060.1	ARHGAP27P1-BPTFP1-KPNA2P3
AC024060.1	LINC01311	0.0627182516084081	undirected	AC024060.1	LINC01311
AC024060.1	AC008764.6	0.0979756589715744	undirected	AC024060.1	AC008764.6
AC024060.1	AC010326.3	0.0756294725208864	undirected	AC024060.1	AC010326.3
AC024060.1	AC114730.3	0.0511453871372761	undirected	AC024060.1	AC114730.3
AC010973.2	RUSC1-AS1	0.0683820347041238	undirected	AC010973.2	RUSC1-AS1
AC010973.2	GATA3-AS1	0.0387566613997823	undirected	AC010973.2	GATA3-AS1
AC010973.2	SNHG12	0.0878125142708458	undirected	AC010973.2	SNHG12
AC010973.2	AC110285.2	0.063263705437483	undirected	AC010973.2	AC110285.2
AC010973.2	MIR200CHG	0.0294534704984153	undirected	AC010973.2	MIR200CHG
AC010973.2	AC004982.2	0.0489398082064349	undirected	AC010973.2	AC004982.2
AC010973.2	AC007038.2	0.0814841787992097	undirected	AC010973.2	AC007038.2
AC010973.2	AL022322.1	0.0610100028229715	undirected	AC010973.2	AL022322.1
AC010973.2	AC074117.1	0.0524670458926515	undirected	AC010973.2	AC074117.1
AC010973.2	LINC00115	0.0695685152293236	undirected	AC010973.2	LINC00115
AC010973.2	AC003102.1	0.0606109658117633	undirected	AC010973.2	AC003102.1
AC010973.2	AC020663.2	0.0300274250348899	undirected	AC010973.2	AC020663.2
AC010973.2	AL390728.6	0.088768851199406	undirected	AC010973.2	AL390728.6
AC010973.2	AL513320.1	0.077144631337952	undirected	AC010973.2	AL513320.1
AC010973.2	PTOV1-AS2	0.107507627158948	undirected	AC010973.2	PTOV1-AS2
AC010973.2	AC093788.1	0.078800135256427	undirected	AC010973.2	AC093788.1
AC010973.2	AC010618.2	0.104486040146176	undirected	AC010973.2	AC010618.2
AC010973.2	AL355488.2	0.0856708234267442	undirected	AC010973.2	AL355488.2
AC010973.2	AC108860.2	0.0304199241095996	undirected	AC010973.2	AC108860.2
AC010973.2	AL139286.2	0.0496492955840863	undirected	AC010973.2	AL139286.2
AC010973.2	AC005387.1	0.0907987317462994	undirected	AC010973.2	AC005387.1
AC010973.2	ZNF32-AS1	0.0917629954875902	undirected	AC010973.2	ZNF32-AS1
AC010973.2	AC078909.2	0.0448722532105762	undirected	AC010973.2	AC078909.2
AC010973.2	MIR210HG	0.0225905265270219	undirected	AC010973.2	MIR210HG
AC010973.2	AC109322.1	0.02554376276753	undirected	AC010973.2	AC109322.1
AC010973.2	AC092171.5	0.0307069938370987	undirected	AC010973.2	AC092171.5
AC010973.2	AC132192.2	0.0493260385379875	undirected	AC010973.2	AC132192.2
AC010973.2	AC008741.2	0.0939528065772214	undirected	AC010973.2	AC008741.2
AC010973.2	AC020891.2	0.0363222119862525	undirected	AC010973.2	AC020891.2
AC010973.2	AC092119.2	0.0719853800895541	undirected	AC010973.2	AC092119.2
AC010973.2	AC016027.1	0.0220222481978836	undirected	AC010973.2	AC016027.1
AC010973.2	AC008735.2	0.0686663248202474	undirected	AC010973.2	AC008735.2
AC010973.2	STAG3L5P-PVRIG2P-PILRB	0.0758951400980656	undirected	AC010973.2	STAG3L5P-PVRIG2P-PILRB
AC010973.2	AC022007.1	0.0292505918007763	undirected	AC010973.2	AC022007.1
AC010973.2	AL139089.1	0.0627259879988506	undirected	AC010973.2	AL139089.1
AC010973.2	AL033384.2	0.0643831990167704	undirected	AC010973.2	AL033384.2
AC010973.2	C17orf82	0.0239028756969613	undirected	AC010973.2	C17orf82
AC010973.2	AC009065.8	0.0820687286267692	undirected	AC010973.2	AC009065.8
AC010973.2	AL513218.1	0.0860924218667133	undirected	AC010973.2	AL513218.1
AC010973.2	AL670729.1	0.0212152595088871	undirected	AC010973.2	AL670729.1
AC010973.2	AL031186.1	0.0570800721024081	undirected	AC010973.2	AL031186.1
AC010973.2	THUMPD3-AS1	0.0373385171487883	undirected	AC010973.2	THUMPD3-AS1
AC010973.2	AL928654.3	0.0574408146973959	undirected	AC010973.2	AL928654.3
AC010973.2	ZNF32-AS2	0.0620742436741052	undirected	AC010973.2	ZNF32-AS2
AC010973.2	LINC02012	0.0237993715969431	undirected	AC010973.2	LINC02012
AC010973.2	AC092171.4	0.0852376255704106	undirected	AC010973.2	AC092171.4
AC010973.2	AL390719.2	0.0691538683421165	undirected	AC010973.2	AL390719.2
AC010973.2	AL354836.1	0.0765058506506199	undirected	AC010973.2	AL354836.1
AC010973.2	AC020765.2	0.0431736802240304	undirected	AC010973.2	AC020765.2
AC010973.2	AC099676.1	0.0519735267811454	undirected	AC010973.2	AC099676.1
AC010973.2	AC116914.2	0.058358881560551	undirected	AC010973.2	AC116914.2
AC010973.2	AC139530.1	0.0497460235119189	undirected	AC010973.2	AC139530.1
AC010973.2	AC004148.2	0.112773912151422	undirected	AC010973.2	AC004148.2
AC010973.2	AC018809.1	0.0805412045855949	undirected	AC010973.2	AC018809.1
AC010973.2	MELTF-AS1	0.0280329989802958	undirected	AC010973.2	MELTF-AS1
AC010973.2	AL023284.4	0.0541384715125512	undirected	AC010973.2	AL023284.4
AC010973.2	AL139123.1	0.0873054287690074	undirected	AC010973.2	AL139123.1
AC010973.2	AC011462.4	0.0881058917774667	undirected	AC010973.2	AC011462.4
AC010973.2	AC010542.5	0.0656852983016953	undirected	AC010973.2	AC010542.5
AC010973.2	CAPN10-AS1	0.0867306077997002	undirected	AC010973.2	CAPN10-AS1
AC010973.2	AC068620.3	0.0783646951803247	undirected	AC010973.2	AC068620.3
AC010973.2	AL135999.1	0.0719292143187465	undirected	AC010973.2	AL135999.1
AC010973.2	ARHGAP27P1-BPTFP1-KPNA2P3	0.0576797471504353	undirected	AC010973.2	ARHGAP27P1-BPTFP1-KPNA2P3
AC010973.2	LINC01311	0.0456530920388282	undirected	AC010973.2	LINC01311
AC010973.2	AC008764.6	0.0589240137963295	undirected	AC010973.2	AC008764.6
AC010973.2	AC010326.3	0.058029182308284	undirected	AC010973.2	AC010326.3
AC010973.2	AC114730.3	0.0669142446703827	undirected	AC010973.2	AC114730.3
AC119403.1	AC092119.2	0.0207150131018568	undirected	AC119403.1	AC092119.2
AC119403.1	AC092171.4	0.020233736424492	undirected	AC119403.1	AC092171.4
AC119403.1	AC008764.6	0.0256493976056182	undirected	AC119403.1	AC008764.6
RUSC1-AS1	SNHG12	0.0443728704592761	undirected	RUSC1-AS1	SNHG12
RUSC1-AS1	AC110285.2	0.0555450360273372	undirected	RUSC1-AS1	AC110285.2
RUSC1-AS1	AC004982.2	0.0608279664836492	undirected	RUSC1-AS1	AC004982.2
RUSC1-AS1	AC007038.2	0.072575517987307	undirected	RUSC1-AS1	AC007038.2
RUSC1-AS1	AL022322.1	0.0629456860324077	undirected	RUSC1-AS1	AL022322.1
RUSC1-AS1	AC074117.1	0.0587836144845964	undirected	RUSC1-AS1	AC074117.1
RUSC1-AS1	LINC00115	0.06312819305981	undirected	RUSC1-AS1	LINC00115
RUSC1-AS1	AC003102.1	0.0663698175891849	undirected	RUSC1-AS1	AC003102.1
RUSC1-AS1	AL390728.6	0.0690465319422789	undirected	RUSC1-AS1	AL390728.6
RUSC1-AS1	AL513320.1	0.0532993583843767	undirected	RUSC1-AS1	AL513320.1
RUSC1-AS1	PTOV1-AS2	0.0775968766322816	undirected	RUSC1-AS1	PTOV1-AS2
RUSC1-AS1	AC093788.1	0.0720436636892307	undirected	RUSC1-AS1	AC093788.1
RUSC1-AS1	AC010618.2	0.0630088733860212	undirected	RUSC1-AS1	AC010618.2
RUSC1-AS1	AL355488.2	0.0959736661890865	undirected	RUSC1-AS1	AL355488.2
RUSC1-AS1	AC108860.2	0.0296756948611143	undirected	RUSC1-AS1	AC108860.2
RUSC1-AS1	AL139286.2	0.0549925938171818	undirected	RUSC1-AS1	AL139286.2
RUSC1-AS1	AC005387.1	0.0489488980852318	undirected	RUSC1-AS1	AC005387.1
RUSC1-AS1	ZNF32-AS1	0.0807028638714204	undirected	RUSC1-AS1	ZNF32-AS1
RUSC1-AS1	AC078909.2	0.0280419881446288	undirected	RUSC1-AS1	AC078909.2
RUSC1-AS1	HOXB-AS3	0.0310122921236829	undirected	RUSC1-AS1	HOXB-AS3
RUSC1-AS1	MIR210HG	0.0251291907292074	undirected	RUSC1-AS1	MIR210HG
RUSC1-AS1	AC092171.5	0.0283625792220655	undirected	RUSC1-AS1	AC092171.5
RUSC1-AS1	AC132192.2	0.0450596043961884	undirected	RUSC1-AS1	AC132192.2
RUSC1-AS1	AC008741.2	0.121317990688634	undirected	RUSC1-AS1	AC008741.2
RUSC1-AS1	AC020891.2	0.0429181714604834	undirected	RUSC1-AS1	AC020891.2
RUSC1-AS1	AC092119.2	0.0635042793207776	undirected	RUSC1-AS1	AC092119.2
RUSC1-AS1	AC016027.1	0.0240688213340345	undirected	RUSC1-AS1	AC016027.1
RUSC1-AS1	AC008735.2	0.0807197385628344	undirected	RUSC1-AS1	AC008735.2
RUSC1-AS1	STAG3L5P-PVRIG2P-PILRB	0.0635256569001217	undirected	RUSC1-AS1	STAG3L5P-PVRIG2P-PILRB
RUSC1-AS1	AC022007.1	0.0255599629899992	undirected	RUSC1-AS1	AC022007.1
RUSC1-AS1	AL139089.1	0.0520942345937971	undirected	RUSC1-AS1	AL139089.1
RUSC1-AS1	AL033384.2	0.103136288623809	undirected	RUSC1-AS1	AL033384.2
RUSC1-AS1	AC009065.8	0.060979579064079	undirected	RUSC1-AS1	AC009065.8
RUSC1-AS1	AL513218.1	0.0762766025127841	undirected	RUSC1-AS1	AL513218.1
RUSC1-AS1	AL670729.1	0.023708941225323	undirected	RUSC1-AS1	AL670729.1
RUSC1-AS1	AL031186.1	0.0636399248927323	undirected	RUSC1-AS1	AL031186.1
RUSC1-AS1	THUMPD3-AS1	0.0676485512562014	undirected	RUSC1-AS1	THUMPD3-AS1
RUSC1-AS1	AL928654.3	0.111888347710874	undirected	RUSC1-AS1	AL928654.3
RUSC1-AS1	ZNF32-AS2	0.0919133519314866	undirected	RUSC1-AS1	ZNF32-AS2
RUSC1-AS1	AC092171.4	0.0520581659074725	undirected	RUSC1-AS1	AC092171.4
RUSC1-AS1	AL390719.2	0.0440975555047129	undirected	RUSC1-AS1	AL390719.2
RUSC1-AS1	AL354836.1	0.0402994796649997	undirected	RUSC1-AS1	AL354836.1
RUSC1-AS1	AC020765.2	0.0209024077021003	undirected	RUSC1-AS1	AC020765.2
RUSC1-AS1	AC099676.1	0.0804683188395392	undirected	RUSC1-AS1	AC099676.1
RUSC1-AS1	AC116914.2	0.0879720178615007	undirected	RUSC1-AS1	AC116914.2
RUSC1-AS1	AC139530.1	0.0241062727085136	undirected	RUSC1-AS1	AC139530.1
RUSC1-AS1	AC004148.2	0.0937123106496558	undirected	RUSC1-AS1	AC004148.2
RUSC1-AS1	AC018809.1	0.0806979197510314	undirected	RUSC1-AS1	AC018809.1
RUSC1-AS1	AL023284.4	0.0254013403748458	undirected	RUSC1-AS1	AL023284.4
RUSC1-AS1	AL139123.1	0.0536248315851507	undirected	RUSC1-AS1	AL139123.1
RUSC1-AS1	AC011462.4	0.0704561151352132	undirected	RUSC1-AS1	AC011462.4
RUSC1-AS1	AC010542.5	0.0724515462881798	undirected	RUSC1-AS1	AC010542.5
RUSC1-AS1	CAPN10-AS1	0.0966858053046099	undirected	RUSC1-AS1	CAPN10-AS1
RUSC1-AS1	AC068620.3	0.0634328371547483	undirected	RUSC1-AS1	AC068620.3
RUSC1-AS1	AL135999.1	0.0970295883574447	undirected	RUSC1-AS1	AL135999.1
RUSC1-AS1	ARHGAP27P1-BPTFP1-KPNA2P3	0.0708681369998178	undirected	RUSC1-AS1	ARHGAP27P1-BPTFP1-KPNA2P3
RUSC1-AS1	LINC01311	0.0285863207022516	undirected	RUSC1-AS1	LINC01311
RUSC1-AS1	AC008764.6	0.0511708920277525	undirected	RUSC1-AS1	AC008764.6
RUSC1-AS1	AC010326.3	0.064705050398017	undirected	RUSC1-AS1	AC010326.3
RUSC1-AS1	AC114730.3	0.0718631134176548	undirected	RUSC1-AS1	AC114730.3
GATA3-AS1	SNHG12	0.0201436384364933	undirected	GATA3-AS1	SNHG12
GATA3-AS1	AC112491.1	0.0588591360354531	undirected	GATA3-AS1	AC112491.1
GATA3-AS1	MIR200CHG	0.0769232574917814	undirected	GATA3-AS1	MIR200CHG
GATA3-AS1	AC007038.2	0.0312945693540098	undirected	GATA3-AS1	AC007038.2
GATA3-AS1	AL022322.1	0.0224513449896613	undirected	GATA3-AS1	AL022322.1
GATA3-AS1	AC074117.1	0.0269345584656599	undirected	GATA3-AS1	AC074117.1
GATA3-AS1	AC020663.2	0.0791514150011714	undirected	GATA3-AS1	AC020663.2
GATA3-AS1	AL390728.6	0.0350695388585428	undirected	GATA3-AS1	AL390728.6
GATA3-AS1	AL513320.1	0.0400104398184792	undirected	GATA3-AS1	AL513320.1
GATA3-AS1	PTOV1-AS2	0.0384285354036017	undirected	GATA3-AS1	PTOV1-AS2
GATA3-AS1	AC093788.1	0.0278023094448884	undirected	GATA3-AS1	AC093788.1
GATA3-AS1	AC010618.2	0.0494219771195565	undirected	GATA3-AS1	AC010618.2
GATA3-AS1	AL355488.2	0.0244987212647179	undirected	GATA3-AS1	AL355488.2
GATA3-AS1	AC108860.2	0.0210074239903072	undirected	GATA3-AS1	AC108860.2
GATA3-AS1	AC005387.1	0.0352387302122696	undirected	GATA3-AS1	AC005387.1
GATA3-AS1	ZNF32-AS1	0.0396434209482856	undirected	GATA3-AS1	ZNF32-AS1
GATA3-AS1	AC109322.1	0.0291455853029724	undirected	GATA3-AS1	AC109322.1
GATA3-AS1	AC010531.6	0.020772855293813	undirected	GATA3-AS1	AC010531.6
GATA3-AS1	AC092171.5	0.0381940037383277	undirected	GATA3-AS1	AC092171.5
GATA3-AS1	YTHDF3-AS1	0.0305647632113051	undirected	GATA3-AS1	YTHDF3-AS1
GATA3-AS1	AC008741.2	0.0364898212252353	undirected	GATA3-AS1	AC008741.2
GATA3-AS1	AC092119.2	0.0343606960929935	undirected	GATA3-AS1	AC092119.2
GATA3-AS1	STAG3L5P-PVRIG2P-PILRB	0.0220555426653526	undirected	GATA3-AS1	STAG3L5P-PVRIG2P-PILRB
GATA3-AS1	AC008105.2	0.113759877535494	undirected	GATA3-AS1	AC008105.2
GATA3-AS1	AC022007.1	0.0375323362284557	undirected	GATA3-AS1	AC022007.1
GATA3-AS1	AL139089.1	0.0313939316929574	undirected	GATA3-AS1	AL139089.1
GATA3-AS1	C17orf82	0.0469237857731549	undirected	GATA3-AS1	C17orf82
GATA3-AS1	AC009065.8	0.0426846524064956	undirected	GATA3-AS1	AC009065.8
GATA3-AS1	AL513218.1	0.0284804855926978	undirected	GATA3-AS1	AL513218.1
GATA3-AS1	ZNF32-AS2	0.0221160376704455	undirected	GATA3-AS1	ZNF32-AS2
GATA3-AS1	AC092171.4	0.0539282448076952	undirected	GATA3-AS1	AC092171.4
GATA3-AS1	AC138696.2	0.0256534596710858	undirected	GATA3-AS1	AC138696.2
GATA3-AS1	AL390719.2	0.0452842663896682	undirected	GATA3-AS1	AL390719.2
GATA3-AS1	AL354836.1	0.0214532246523098	undirected	GATA3-AS1	AL354836.1
GATA3-AS1	AC020765.2	0.0407870449885739	undirected	GATA3-AS1	AC020765.2
GATA3-AS1	AC139530.1	0.0348058571964209	undirected	GATA3-AS1	AC139530.1
GATA3-AS1	AC004148.2	0.0445923143932413	undirected	GATA3-AS1	AC004148.2
GATA3-AS1	AC018809.1	0.0383015232553803	undirected	GATA3-AS1	AC018809.1
GATA3-AS1	AL023284.4	0.0248082606092612	undirected	GATA3-AS1	AL023284.4
GATA3-AS1	AL139123.1	0.047552685621322	undirected	GATA3-AS1	AL139123.1
GATA3-AS1	AC011462.4	0.0417523603550139	undirected	GATA3-AS1	AC011462.4
GATA3-AS1	AC010542.5	0.022464490908289	undirected	GATA3-AS1	AC010542.5
GATA3-AS1	CAPN10-AS1	0.0315802779179756	undirected	GATA3-AS1	CAPN10-AS1
GATA3-AS1	AC068620.3	0.038810899198145	undirected	GATA3-AS1	AC068620.3
GATA3-AS1	AL135999.1	0.0213909624185676	undirected	GATA3-AS1	AL135999.1
GATA3-AS1	AC008764.6	0.0334716521331427	undirected	GATA3-AS1	AC008764.6
GATA3-AS1	AC010326.3	0.0301629425985016	undirected	GATA3-AS1	AC010326.3
SNHG12	AC110285.2	0.0343327102063253	undirected	SNHG12	AC110285.2
SNHG12	MIR200CHG	0.0227252502238707	undirected	SNHG12	MIR200CHG
SNHG12	AC007038.2	0.0699298282884612	undirected	SNHG12	AC007038.2
SNHG12	AL022322.1	0.0369214891991925	undirected	SNHG12	AL022322.1
SNHG12	AC074117.1	0.0295454468556796	undirected	SNHG12	AC074117.1
SNHG12	LINC00115	0.0476484980125166	undirected	SNHG12	LINC00115
SNHG12	AC003102.1	0.0308897035067471	undirected	SNHG12	AC003102.1
SNHG12	AL390728.6	0.0814414456091792	undirected	SNHG12	AL390728.6
SNHG12	AL513320.1	0.0785793484428886	undirected	SNHG12	AL513320.1
SNHG12	PTOV1-AS2	0.0926269489709275	undirected	SNHG12	PTOV1-AS2
SNHG12	AC093788.1	0.0634745712752373	undirected	SNHG12	AC093788.1
SNHG12	AC010618.2	0.110323231459205	undirected	SNHG12	AC010618.2
SNHG12	AL355488.2	0.0612761229299119	undirected	SNHG12	AL355488.2
SNHG12	AL139286.2	0.0305793146875929	undirected	SNHG12	AL139286.2
SNHG12	AC005387.1	0.098621511909972	undirected	SNHG12	AC005387.1
SNHG12	ZNF32-AS1	0.0650287136669302	undirected	SNHG12	ZNF32-AS1
SNHG12	AC078909.2	0.023829114052178	undirected	SNHG12	AC078909.2
SNHG12	AC132192.2	0.0300311301126634	undirected	SNHG12	AC132192.2
SNHG12	AC008741.2	0.0701454090688845	undirected	SNHG12	AC008741.2
SNHG12	AC092119.2	0.0740729523354438	undirected	SNHG12	AC092119.2
SNHG12	AC008735.2	0.036940688682257	undirected	SNHG12	AC008735.2
SNHG12	STAG3L5P-PVRIG2P-PILRB	0.0445956161390714	undirected	SNHG12	STAG3L5P-PVRIG2P-PILRB
SNHG12	AL139089.1	0.0563332775677499	undirected	SNHG12	AL139089.1
SNHG12	AL033384.2	0.0353053532408361	undirected	SNHG12	AL033384.2
SNHG12	AC009065.8	0.0700709202666713	undirected	SNHG12	AC009065.8
SNHG12	AL513218.1	0.0681687458597024	undirected	SNHG12	AL513218.1
SNHG12	AL031186.1	0.0218271210731353	undirected	SNHG12	AL031186.1
SNHG12	AL928654.3	0.039282031336665	undirected	SNHG12	AL928654.3
SNHG12	ZNF32-AS2	0.0366787549669898	undirected	SNHG12	ZNF32-AS2
SNHG12	AC092171.4	0.0828652118767377	undirected	SNHG12	AC092171.4
SNHG12	AL390719.2	0.068528321255217	undirected	SNHG12	AL390719.2
SNHG12	AL354836.1	0.0528439661697471	undirected	SNHG12	AL354836.1
SNHG12	AC020765.2	0.0280856577279658	undirected	SNHG12	AC020765.2
SNHG12	AC099676.1	0.0286866303697126	undirected	SNHG12	AC099676.1
SNHG12	AC116914.2	0.0345932062805879	undirected	SNHG12	AC116914.2
SNHG12	AC139530.1	0.0310466064562939	undirected	SNHG12	AC139530.1
SNHG12	AC004148.2	0.0905884354149924	undirected	SNHG12	AC004148.2
SNHG12	AC018809.1	0.066139664693618	undirected	SNHG12	AC018809.1
SNHG12	AL023284.4	0.0388658927942485	undirected	SNHG12	AL023284.4
SNHG12	AL139123.1	0.0958577658987878	undirected	SNHG12	AL139123.1
SNHG12	AC011462.4	0.0806551549517415	undirected	SNHG12	AC011462.4
SNHG12	AC010542.5	0.0596024089578598	undirected	SNHG12	AC010542.5
SNHG12	CAPN10-AS1	0.0640581522630125	undirected	SNHG12	CAPN10-AS1
SNHG12	AC068620.3	0.0765436321134742	undirected	SNHG12	AC068620.3
SNHG12	AL135999.1	0.0517895805881856	undirected	SNHG12	AL135999.1
SNHG12	ARHGAP27P1-BPTFP1-KPNA2P3	0.0350719624259679	undirected	SNHG12	ARHGAP27P1-BPTFP1-KPNA2P3
SNHG12	LINC01311	0.0269988257059272	undirected	SNHG12	LINC01311
SNHG12	AC008764.6	0.0655517414836977	undirected	SNHG12	AC008764.6
SNHG12	AC010326.3	0.0454370561796299	undirected	SNHG12	AC010326.3
SNHG12	AC114730.3	0.0321683600363537	undirected	SNHG12	AC114730.3
AC112491.1	MIR200CHG	0.0539419037532039	undirected	AC112491.1	MIR200CHG
AC112491.1	AC020663.2	0.0418704829922569	undirected	AC112491.1	AC020663.2
AC112491.1	AC008105.2	0.10568183401789	undirected	AC112491.1	AC008105.2
AC112491.1	AC138696.2	0.0210158969492282	undirected	AC112491.1	AC138696.2
AC112491.1	AC139530.1	0.02257470777938	undirected	AC112491.1	AC139530.1
AC112491.1	AL139123.1	0.0207772369313737	undirected	AC112491.1	AL139123.1
AC110285.2	AC007038.2	0.0852453568901514	undirected	AC110285.2	AC007038.2
AC110285.2	AL022322.1	0.0397236691051605	undirected	AC110285.2	AL022322.1
AC110285.2	AC074117.1	0.0356312873569146	undirected	AC110285.2	AC074117.1
AC110285.2	LINC00115	0.0474947462212908	undirected	AC110285.2	LINC00115
AC110285.2	AC003102.1	0.0515090749027972	undirected	AC110285.2	AC003102.1
AC110285.2	AL390728.6	0.0798763827392963	undirected	AC110285.2	AL390728.6
AC110285.2	AL513320.1	0.0733172551984807	undirected	AC110285.2	AL513320.1
AC110285.2	PTOV1-AS2	0.0856117638887772	undirected	AC110285.2	PTOV1-AS2
AC110285.2	AC093788.1	0.0782531698049281	undirected	AC110285.2	AC093788.1
AC110285.2	AC010618.2	0.112974669962895	undirected	AC110285.2	AC010618.2
AC110285.2	AL355488.2	0.083778640399485	undirected	AC110285.2	AL355488.2
AC110285.2	AL139286.2	0.0595417004622567	undirected	AC110285.2	AL139286.2
AC110285.2	AC005387.1	0.0670540457301412	undirected	AC110285.2	AC005387.1
AC110285.2	ZNF32-AS1	0.0876843334817813	undirected	AC110285.2	ZNF32-AS1
AC110285.2	AC078909.2	0.0381233389842834	undirected	AC110285.2	AC078909.2
AC110285.2	MIR210HG	0.0200184080804995	undirected	AC110285.2	MIR210HG
AC110285.2	AC132192.2	0.0542597352315119	undirected	AC110285.2	AC132192.2
AC110285.2	AC008741.2	0.111866122649045	undirected	AC110285.2	AC008741.2
AC110285.2	AC020891.2	0.0275275482486275	undirected	AC110285.2	AC020891.2
AC110285.2	AC092119.2	0.105734397542664	undirected	AC110285.2	AC092119.2
AC110285.2	AC008735.2	0.036586830708008	undirected	AC110285.2	AC008735.2
AC110285.2	STAG3L5P-PVRIG2P-PILRB	0.03969072715521	undirected	AC110285.2	STAG3L5P-PVRIG2P-PILRB
AC110285.2	AL139089.1	0.0712799796143691	undirected	AC110285.2	AL139089.1
AC110285.2	AL033384.2	0.0311394991213003	undirected	AC110285.2	AL033384.2
AC110285.2	AC009065.8	0.083834427322219	undirected	AC110285.2	AC009065.8
AC110285.2	AL513218.1	0.0601108465760924	undirected	AC110285.2	AL513218.1
AC110285.2	AL031186.1	0.0287117571461214	undirected	AC110285.2	AL031186.1
AC110285.2	AL928654.3	0.0537478624376409	undirected	AC110285.2	AL928654.3
AC110285.2	ZNF32-AS2	0.0621145967724284	undirected	AC110285.2	ZNF32-AS2
AC110285.2	AC092171.4	0.10732411638811	undirected	AC110285.2	AC092171.4
AC110285.2	AL390719.2	0.0636751918648738	undirected	AC110285.2	AL390719.2
AC110285.2	AL354836.1	0.0429332370830487	undirected	AC110285.2	AL354836.1
AC110285.2	AC020765.2	0.0269083438221787	undirected	AC110285.2	AC020765.2
AC110285.2	AC099676.1	0.034850407442098	undirected	AC110285.2	AC099676.1
AC110285.2	AC116914.2	0.0352731416441855	undirected	AC110285.2	AC116914.2
AC110285.2	AC139530.1	0.0394628292621069	undirected	AC110285.2	AC139530.1
AC110285.2	AC004148.2	0.120528080117455	undirected	AC110285.2	AC004148.2
AC110285.2	AC018809.1	0.0778531132162128	undirected	AC110285.2	AC018809.1
AC110285.2	AL023284.4	0.0297240717514275	undirected	AC110285.2	AL023284.4
AC110285.2	AL139123.1	0.0969853166686062	undirected	AC110285.2	AL139123.1
AC110285.2	AC011462.4	0.105341148801982	undirected	AC110285.2	AC011462.4
AC110285.2	AC010542.5	0.0517040462596347	undirected	AC110285.2	AC010542.5
AC110285.2	CAPN10-AS1	0.105875745286713	undirected	AC110285.2	CAPN10-AS1
AC110285.2	AC068620.3	0.0989819730093677	undirected	AC110285.2	AC068620.3
AC110285.2	AL135999.1	0.0569698867163408	undirected	AC110285.2	AL135999.1
AC110285.2	ARHGAP27P1-BPTFP1-KPNA2P3	0.0453957540804308	undirected	AC110285.2	ARHGAP27P1-BPTFP1-KPNA2P3
AC110285.2	LINC01311	0.0354132873522844	undirected	AC110285.2	LINC01311
AC110285.2	AC008764.6	0.0853626115460648	undirected	AC110285.2	AC008764.6
AC110285.2	AC010326.3	0.0453001720754371	undirected	AC110285.2	AC010326.3
AC110285.2	AC114730.3	0.0276434776164402	undirected	AC110285.2	AC114730.3
MIR200CHG	AC007038.2	0.0296470279160845	undirected	MIR200CHG	AC007038.2
MIR200CHG	AC020663.2	0.0441365416821997	undirected	MIR200CHG	AC020663.2
MIR200CHG	AL390728.6	0.0313555286847656	undirected	MIR200CHG	AL390728.6
MIR200CHG	AL513320.1	0.0357958956566813	undirected	MIR200CHG	AL513320.1
MIR200CHG	PTOV1-AS2	0.0310197873028214	undirected	MIR200CHG	PTOV1-AS2
MIR200CHG	AC093788.1	0.0229977531362413	undirected	MIR200CHG	AC093788.1
MIR200CHG	AC010618.2	0.0493218701320734	undirected	MIR200CHG	AC010618.2
MIR200CHG	AC005387.1	0.0425348936247337	undirected	MIR200CHG	AC005387.1
MIR200CHG	ZNF32-AS1	0.0265953326211886	undirected	MIR200CHG	ZNF32-AS1
MIR200CHG	AC092171.5	0.0447631443979379	undirected	MIR200CHG	AC092171.5
MIR200CHG	YTHDF3-AS1	0.0223392233827984	undirected	MIR200CHG	YTHDF3-AS1
MIR200CHG	AC008741.2	0.0278836200368118	undirected	MIR200CHG	AC008741.2
MIR200CHG	AC092119.2	0.0315871736769055	undirected	MIR200CHG	AC092119.2
MIR200CHG	AC008105.2	0.0795041170495458	undirected	MIR200CHG	AC008105.2
MIR200CHG	AL139089.1	0.0349645236688882	undirected	MIR200CHG	AL139089.1
MIR200CHG	C17orf82	0.0303226588900016	undirected	MIR200CHG	C17orf82
MIR200CHG	AC009065.8	0.0381973761719124	undirected	MIR200CHG	AC009065.8
MIR200CHG	AL513218.1	0.024375138120811	undirected	MIR200CHG	AL513218.1
MIR200CHG	AC092171.4	0.0508847877972048	undirected	MIR200CHG	AC092171.4
MIR200CHG	AL390719.2	0.0377941865205453	undirected	MIR200CHG	AL390719.2
MIR200CHG	AL354836.1	0.0348159914611985	undirected	MIR200CHG	AL354836.1
MIR200CHG	AC020765.2	0.0340243971318399	undirected	MIR200CHG	AC020765.2
MIR200CHG	AC139530.1	0.0398688796130945	undirected	MIR200CHG	AC139530.1
MIR200CHG	AC004148.2	0.0351986144691821	undirected	MIR200CHG	AC004148.2
MIR200CHG	AC018809.1	0.0286300852405625	undirected	MIR200CHG	AC018809.1
MIR200CHG	AL023284.4	0.0458801033446763	undirected	MIR200CHG	AL023284.4
MIR200CHG	AL139123.1	0.0491369828919275	undirected	MIR200CHG	AL139123.1
MIR200CHG	AC011462.4	0.0359451545921526	undirected	MIR200CHG	AC011462.4
MIR200CHG	AC010542.5	0.0229669543605676	undirected	MIR200CHG	AC010542.5
MIR200CHG	CAPN10-AS1	0.0247958048680893	undirected	MIR200CHG	CAPN10-AS1
MIR200CHG	AC068620.3	0.0409289927979142	undirected	MIR200CHG	AC068620.3
MIR200CHG	AC008764.6	0.0307189335181013	undirected	MIR200CHG	AC008764.6
MIR200CHG	AC010326.3	0.0216223605553116	undirected	MIR200CHG	AC010326.3
AC004982.2	AC007038.2	0.042376503331261	undirected	AC004982.2	AC007038.2
AC004982.2	AL022322.1	0.0287933815700749	undirected	AC004982.2	AL022322.1
AC004982.2	AC074117.1	0.0512527818936477	undirected	AC004982.2	AC074117.1
AC004982.2	LINC00115	0.0278145160745323	undirected	AC004982.2	LINC00115
AC004982.2	AC003102.1	0.0420949865318714	undirected	AC004982.2	AC003102.1
AC004982.2	AL390728.6	0.0483209159650205	undirected	AC004982.2	AL390728.6
AC004982.2	AL513320.1	0.0347507583556501	undirected	AC004982.2	AL513320.1
AC004982.2	PTOV1-AS2	0.0713916187340362	undirected	AC004982.2	PTOV1-AS2
AC004982.2	AC093788.1	0.0437788056703868	undirected	AC004982.2	AC093788.1
AC004982.2	AC010618.2	0.0503883312792336	undirected	AC004982.2	AC010618.2
AC004982.2	AL355488.2	0.0529786063098832	undirected	AC004982.2	AL355488.2
AC004982.2	AC108860.2	0.0233980644331103	undirected	AC004982.2	AC108860.2
AC004982.2	AC005387.1	0.0267010977370617	undirected	AC004982.2	AC005387.1
AC004982.2	ZNF32-AS1	0.0720822278437971	undirected	AC004982.2	ZNF32-AS1
AC004982.2	AC008741.2	0.0633680680095463	undirected	AC004982.2	AC008741.2
AC004982.2	AC092119.2	0.0371854404937214	undirected	AC004982.2	AC092119.2
AC004982.2	AC008735.2	0.0670860005815948	undirected	AC004982.2	AC008735.2
AC004982.2	STAG3L5P-PVRIG2P-PILRB	0.028470380528711	undirected	AC004982.2	STAG3L5P-PVRIG2P-PILRB
AC004982.2	AL139089.1	0.0317900261881216	undirected	AC004982.2	AL139089.1
AC004982.2	AL033384.2	0.0510342840301893	undirected	AC004982.2	AL033384.2
AC004982.2	C17orf82	0.0245100036155042	undirected	AC004982.2	C17orf82
AC004982.2	AC009065.8	0.0358816033711321	undirected	AC004982.2	AC009065.8
AC004982.2	AL513218.1	0.0499333999592449	undirected	AC004982.2	AL513218.1
AC004982.2	THUMPD3-AS1	0.0227738355215398	undirected	AC004982.2	THUMPD3-AS1
AC004982.2	AL928654.3	0.05718095478319	undirected	AC004982.2	AL928654.3
AC004982.2	ZNF32-AS2	0.0696972889145101	undirected	AC004982.2	ZNF32-AS2
AC004982.2	AC092171.4	0.0427950984262179	undirected	AC004982.2	AC092171.4
AC004982.2	AL390719.2	0.0253027045962593	undirected	AC004982.2	AL390719.2
AC004982.2	AC099676.1	0.0539045271340651	undirected	AC004982.2	AC099676.1
AC004982.2	AC116914.2	0.0218828946358631	undirected	AC004982.2	AC116914.2
AC004982.2	AC004148.2	0.0716226662401441	undirected	AC004982.2	AC004148.2
AC004982.2	AC018809.1	0.0549654083494735	undirected	AC004982.2	AC018809.1
AC004982.2	AL139123.1	0.0385549033401975	undirected	AC004982.2	AL139123.1
AC004982.2	AC011462.4	0.0412498027366989	undirected	AC004982.2	AC011462.4
AC004982.2	AC010542.5	0.0262651203205656	undirected	AC004982.2	AC010542.5
AC004982.2	CAPN10-AS1	0.0539000758861379	undirected	AC004982.2	CAPN10-AS1
AC004982.2	AC068620.3	0.0376131883809655	undirected	AC004982.2	AC068620.3
AC004982.2	AL135999.1	0.0709821310891884	undirected	AC004982.2	AL135999.1
AC004982.2	ARHGAP27P1-BPTFP1-KPNA2P3	0.0473577348112188	undirected	AC004982.2	ARHGAP27P1-BPTFP1-KPNA2P3
AC004982.2	AC008764.6	0.0270910253747763	undirected	AC004982.2	AC008764.6
AC004982.2	AC010326.3	0.0402458557228339	undirected	AC004982.2	AC010326.3
AC004982.2	AC114730.3	0.0289436017350904	undirected	AC004982.2	AC114730.3
AC007038.2	AL022322.1	0.0796812417842696	undirected	AC007038.2	AL022322.1
AC007038.2	AC074117.1	0.0629183301438686	undirected	AC007038.2	AC074117.1
AC007038.2	LINC00115	0.0887185300318361	undirected	AC007038.2	LINC00115
AC007038.2	AC003102.1	0.0681110917479769	undirected	AC007038.2	AC003102.1
AC007038.2	AC020663.2	0.0327414153533807	undirected	AC007038.2	AC020663.2
AC007038.2	AL390728.6	0.105090548959095	undirected	AC007038.2	AL390728.6
AC007038.2	AL513320.1	0.0940321391050932	undirected	AC007038.2	AL513320.1
AC007038.2	PTOV1-AS2	0.0868480665696256	undirected	AC007038.2	PTOV1-AS2
AC007038.2	AC093788.1	0.119949241605659	undirected	AC007038.2	AC093788.1
AC007038.2	AC010618.2	0.107925989979598	undirected	AC007038.2	AC010618.2
AC007038.2	AL355488.2	0.109515707800085	undirected	AC007038.2	AL355488.2
AC007038.2	AC108860.2	0.0358099273076269	undirected	AC007038.2	AC108860.2
AC007038.2	AL139286.2	0.088685331778422	undirected	AC007038.2	AL139286.2
AC007038.2	AC005387.1	0.0983613206113888	undirected	AC007038.2	AC005387.1
AC007038.2	ZNF32-AS1	0.0906260249450837	undirected	AC007038.2	ZNF32-AS1
AC007038.2	AC078909.2	0.0570802720191119	undirected	AC007038.2	AC078909.2
AC007038.2	HOXB-AS3	0.0248717583668196	undirected	AC007038.2	HOXB-AS3
AC007038.2	MIR210HG	0.0235904650349787	undirected	AC007038.2	MIR210HG
AC007038.2	AC092171.5	0.0495018811056224	undirected	AC007038.2	AC092171.5
AC007038.2	AC132192.2	0.0936470804449708	undirected	AC007038.2	AC132192.2
AC007038.2	AC008741.2	0.128320445929962	undirected	AC007038.2	AC008741.2
AC007038.2	AC020891.2	0.0595049431935606	undirected	AC007038.2	AC020891.2
AC007038.2	AC092119.2	0.112004192448471	undirected	AC007038.2	AC092119.2
AC007038.2	AC016027.1	0.042119119442063	undirected	AC007038.2	AC016027.1
AC007038.2	AC008735.2	0.0654855108869268	undirected	AC007038.2	AC008735.2
AC007038.2	STAG3L5P-PVRIG2P-PILRB	0.0781174226213613	undirected	AC007038.2	STAG3L5P-PVRIG2P-PILRB
AC007038.2	AC022007.1	0.0242594727098657	undirected	AC007038.2	AC022007.1
AC007038.2	AL139089.1	0.103210808853349	undirected	AC007038.2	AL139089.1
AC007038.2	AL033384.2	0.0684837794127004	undirected	AC007038.2	AL033384.2
AC007038.2	AC009065.8	0.0906599861144379	undirected	AC007038.2	AC009065.8
AC007038.2	AL513218.1	0.0965416666678525	undirected	AC007038.2	AL513218.1
AC007038.2	AL670729.1	0.0294508045173403	undirected	AC007038.2	AL670729.1
AC007038.2	AL031186.1	0.0660465451267942	undirected	AC007038.2	AL031186.1
AC007038.2	THUMPD3-AS1	0.0589486832344729	undirected	AC007038.2	THUMPD3-AS1
AC007038.2	AL928654.3	0.072943960221771	undirected	AC007038.2	AL928654.3
AC007038.2	ZNF32-AS2	0.0758400997560656	undirected	AC007038.2	ZNF32-AS2
AC007038.2	LINC02012	0.0266338478874739	undirected	AC007038.2	LINC02012
AC007038.2	AC092171.4	0.101194589257804	undirected	AC007038.2	AC092171.4
AC007038.2	AL390719.2	0.0910067244323887	undirected	AC007038.2	AL390719.2
AC007038.2	AL354836.1	0.0877002217362254	undirected	AC007038.2	AL354836.1
AC007038.2	AC020765.2	0.0403220298216251	undirected	AC007038.2	AC020765.2
AC007038.2	AC099676.1	0.0710939216145037	undirected	AC007038.2	AC099676.1
AC007038.2	AC116914.2	0.0806507985777424	undirected	AC007038.2	AC116914.2
AC007038.2	AC139530.1	0.0429714797082728	undirected	AC007038.2	AC139530.1
AC007038.2	AC004148.2	0.105501767464566	undirected	AC007038.2	AC004148.2
AC007038.2	AC018809.1	0.0944399583453061	undirected	AC007038.2	AC018809.1
AC007038.2	MELTF-AS1	0.0223850464152522	undirected	AC007038.2	MELTF-AS1
AC007038.2	AL023284.4	0.0574082734425005	undirected	AC007038.2	AL023284.4
AC007038.2	AL139123.1	0.106551475885718	undirected	AC007038.2	AL139123.1
AC007038.2	AC011462.4	0.108466738600953	undirected	AC007038.2	AC011462.4
AC007038.2	AC010542.5	0.104770166206608	undirected	AC007038.2	AC010542.5
AC007038.2	CAPN10-AS1	0.124150959657834	undirected	AC007038.2	CAPN10-AS1
AC007038.2	AC068620.3	0.108618673250984	undirected	AC007038.2	AC068620.3
AC007038.2	AL135999.1	0.0798343473364363	undirected	AC007038.2	AL135999.1
AC007038.2	ARHGAP27P1-BPTFP1-KPNA2P3	0.0801115069161066	undirected	AC007038.2	ARHGAP27P1-BPTFP1-KPNA2P3
AC007038.2	LINC01311	0.0601174058621547	undirected	AC007038.2	LINC01311
AC007038.2	AC008764.6	0.096630901084547	undirected	AC007038.2	AC008764.6
AC007038.2	AC010326.3	0.0893681620180301	undirected	AC007038.2	AC010326.3
AC007038.2	AC114730.3	0.0700622783760206	undirected	AC007038.2	AC114730.3
AL022322.1	AC074117.1	0.0377874816079937	undirected	AL022322.1	AC074117.1
AL022322.1	LINC00115	0.0422420094977736	undirected	AL022322.1	LINC00115
AL022322.1	AC003102.1	0.0409388081597142	undirected	AL022322.1	AC003102.1
AL022322.1	AC020663.2	0.022236346589374	undirected	AL022322.1	AC020663.2
AL022322.1	AL390728.6	0.070002226774959	undirected	AL022322.1	AL390728.6
AL022322.1	AL513320.1	0.0503651179026427	undirected	AL022322.1	AL513320.1
AL022322.1	PTOV1-AS2	0.0822756149400925	undirected	AL022322.1	PTOV1-AS2
AL022322.1	AC093788.1	0.0782818140697672	undirected	AL022322.1	AC093788.1
AL022322.1	AC010618.2	0.0790428809270058	undirected	AL022322.1	AC010618.2
AL022322.1	AL355488.2	0.0860772421166848	undirected	AL022322.1	AL355488.2
AL022322.1	AC108860.2	0.0206859305591322	undirected	AL022322.1	AC108860.2
AL022322.1	AL139286.2	0.0368844184589348	undirected	AL022322.1	AL139286.2
AL022322.1	AC005387.1	0.0456082077219215	undirected	AL022322.1	AC005387.1
AL022322.1	ZNF32-AS1	0.083541490374339	undirected	AL022322.1	ZNF32-AS1
AL022322.1	AC078909.2	0.0256702213656981	undirected	AL022322.1	AC078909.2
AL022322.1	AC092171.5	0.021424776648947	undirected	AL022322.1	AC092171.5
AL022322.1	AC132192.2	0.0334070761977254	undirected	AL022322.1	AC132192.2
AL022322.1	AC008741.2	0.0977437834848991	undirected	AL022322.1	AC008741.2
AL022322.1	AC020891.2	0.0202160940779511	undirected	AL022322.1	AC020891.2
AL022322.1	AC092119.2	0.0657991914757397	undirected	AL022322.1	AC092119.2
AL022322.1	AC016027.1	0.0211637875755394	undirected	AL022322.1	AC016027.1
AL022322.1	AC008735.2	0.0429390589871786	undirected	AL022322.1	AC008735.2
AL022322.1	STAG3L5P-PVRIG2P-PILRB	0.0389344069169351	undirected	AL022322.1	STAG3L5P-PVRIG2P-PILRB
AL022322.1	AL139089.1	0.0514091546851013	undirected	AL022322.1	AL139089.1
AL022322.1	AL033384.2	0.0421658047316047	undirected	AL022322.1	AL033384.2
AL022322.1	AC009065.8	0.0629517875770595	undirected	AL022322.1	AC009065.8
AL022322.1	AL513218.1	0.067015629427136	undirected	AL022322.1	AL513218.1
AL022322.1	AL031186.1	0.0337831913636232	undirected	AL022322.1	AL031186.1
AL022322.1	THUMPD3-AS1	0.0228157948488945	undirected	AL022322.1	THUMPD3-AS1
AL022322.1	AL928654.3	0.0612404633634252	undirected	AL022322.1	AL928654.3
AL022322.1	ZNF32-AS2	0.0685296540463978	undirected	AL022322.1	ZNF32-AS2
AL022322.1	AC092171.4	0.0649117953532007	undirected	AL022322.1	AC092171.4
AL022322.1	AL390719.2	0.0402981038289736	undirected	AL022322.1	AL390719.2
AL022322.1	AL354836.1	0.0337926847900283	undirected	AL022322.1	AL354836.1
AL022322.1	AC020765.2	0.0233752454074275	undirected	AL022322.1	AC020765.2
AL022322.1	AC099676.1	0.0388963344025985	undirected	AL022322.1	AC099676.1
AL022322.1	AC116914.2	0.0356871482254547	undirected	AL022322.1	AC116914.2
AL022322.1	AC139530.1	0.0237540170200998	undirected	AL022322.1	AC139530.1
AL022322.1	AC004148.2	0.11200451934469	undirected	AL022322.1	AC004148.2
AL022322.1	AC018809.1	0.0679364560457204	undirected	AL022322.1	AC018809.1
AL022322.1	AL023284.4	0.0338290958456326	undirected	AL022322.1	AL023284.4
AL022322.1	AL139123.1	0.0709162638637637	undirected	AL022322.1	AL139123.1
AL022322.1	AC011462.4	0.075167173195497	undirected	AL022322.1	AC011462.4
AL022322.1	AC010542.5	0.0440753742073706	undirected	AL022322.1	AC010542.5
AL022322.1	CAPN10-AS1	0.0916669768401098	undirected	AL022322.1	CAPN10-AS1
AL022322.1	AC068620.3	0.0687906768793491	undirected	AL022322.1	AC068620.3
AL022322.1	AL135999.1	0.0742904513187701	undirected	AL022322.1	AL135999.1
AL022322.1	ARHGAP27P1-BPTFP1-KPNA2P3	0.0501325523180068	undirected	AL022322.1	ARHGAP27P1-BPTFP1-KPNA2P3
AL022322.1	LINC01311	0.0252387362765506	undirected	AL022322.1	LINC01311
AL022322.1	AC008764.6	0.0496905869558132	undirected	AL022322.1	AC008764.6
AL022322.1	AC010326.3	0.0482814998320562	undirected	AL022322.1	AC010326.3
AL022322.1	AC114730.3	0.0425910290663	undirected	AL022322.1	AC114730.3
AL355987.4	AL390728.6	0.0231219488440444	undirected	AL355987.4	AL390728.6
AL355987.4	AC010618.2	0.0231486416415882	undirected	AL355987.4	AC010618.2
AL355987.4	AC004148.2	0.0206236024065454	undirected	AL355987.4	AC004148.2
AC074117.1	LINC00115	0.0470139985694911	undirected	AC074117.1	LINC00115
AC074117.1	AC003102.1	0.0392129611558724	undirected	AC074117.1	AC003102.1
AC074117.1	AC020663.2	0.0202737972648208	undirected	AC074117.1	AC020663.2
AC074117.1	AL390728.6	0.0602455119117606	undirected	AC074117.1	AL390728.6
AC074117.1	AL513320.1	0.0534686011385123	undirected	AC074117.1	AL513320.1
AC074117.1	PTOV1-AS2	0.0746191632493513	undirected	AC074117.1	PTOV1-AS2
AC074117.1	AC093788.1	0.0584290731096568	undirected	AC074117.1	AC093788.1
AC074117.1	AC010618.2	0.0667789962590204	undirected	AC074117.1	AC010618.2
AC074117.1	AL355488.2	0.0671087690340098	undirected	AC074117.1	AL355488.2
AC074117.1	AC108860.2	0.0471593388512143	undirected	AC074117.1	AC108860.2
AC074117.1	AL139286.2	0.0371622112496225	undirected	AC074117.1	AL139286.2
AC074117.1	AC005387.1	0.0371386082149326	undirected	AC074117.1	AC005387.1
AC074117.1	ZNF32-AS1	0.0746638765763721	undirected	AC074117.1	ZNF32-AS1
AC074117.1	AC078909.2	0.0229367286946077	undirected	AC074117.1	AC078909.2
AC074117.1	AC109322.1	0.0265680362818196	undirected	AC074117.1	AC109322.1
AC074117.1	AC092171.5	0.0211929148717997	undirected	AC074117.1	AC092171.5
AC074117.1	AC132192.2	0.0349215489161817	undirected	AC074117.1	AC132192.2
AC074117.1	AC008741.2	0.0882716105758094	undirected	AC074117.1	AC008741.2
AC074117.1	AC020891.2	0.0203666345632484	undirected	AC074117.1	AC020891.2
AC074117.1	AC092119.2	0.0616655977291544	undirected	AC074117.1	AC092119.2
AC074117.1	AC016027.1	0.0300329987238547	undirected	AC074117.1	AC016027.1
AC074117.1	AC008735.2	0.0634780542543303	undirected	AC074117.1	AC008735.2
AC074117.1	STAG3L5P-PVRIG2P-PILRB	0.0423830790452448	undirected	AC074117.1	STAG3L5P-PVRIG2P-PILRB
AC074117.1	AC022007.1	0.0254760049684672	undirected	AC074117.1	AC022007.1
AC074117.1	AL139089.1	0.050840989056274	undirected	AC074117.1	AL139089.1
AC074117.1	AL033384.2	0.04044096700211	undirected	AC074117.1	AL033384.2
AC074117.1	AC009065.8	0.0471307118390565	undirected	AC074117.1	AC009065.8
AC074117.1	AL513218.1	0.053406050897178	undirected	AC074117.1	AL513218.1
AC074117.1	AL031186.1	0.0445806202125018	undirected	AC074117.1	AL031186.1
AC074117.1	THUMPD3-AS1	0.0352832383823315	undirected	AC074117.1	THUMPD3-AS1
AC074117.1	AL928654.3	0.0590496898216882	undirected	AC074117.1	AL928654.3
AC074117.1	ZNF32-AS2	0.0731481815645395	undirected	AC074117.1	ZNF32-AS2
AC074117.1	LINC02012	0.0234024282886981	undirected	AC074117.1	LINC02012
AC074117.1	AC092171.4	0.0655788353516287	undirected	AC074117.1	AC092171.4
AC074117.1	AL390719.2	0.0417017490707482	undirected	AC074117.1	AL390719.2
AC074117.1	AL354836.1	0.0288230628386836	undirected	AC074117.1	AL354836.1
AC074117.1	AC020765.2	0.0316681031668342	undirected	AC074117.1	AC020765.2
AC074117.1	AC099676.1	0.0431554029923236	undirected	AC074117.1	AC099676.1
AC074117.1	AC116914.2	0.0374121137927789	undirected	AC074117.1	AC116914.2
AC074117.1	AC139530.1	0.0272211756542334	undirected	AC074117.1	AC139530.1
AC074117.1	AC004148.2	0.0933339828047483	undirected	AC074117.1	AC004148.2
AC074117.1	AC018809.1	0.0626818992533427	undirected	AC074117.1	AC018809.1
AC074117.1	AL023284.4	0.0227532907206533	undirected	AC074117.1	AL023284.4
AC074117.1	AL139123.1	0.056983419892428	undirected	AC074117.1	AL139123.1
AC074117.1	AC011462.4	0.0637084648739438	undirected	AC074117.1	AC011462.4
AC074117.1	AC010542.5	0.0323377678543572	undirected	AC074117.1	AC010542.5
AC074117.1	CAPN10-AS1	0.0805566708649313	undirected	AC074117.1	CAPN10-AS1
AC074117.1	AC068620.3	0.0569948840434687	undirected	AC074117.1	AC068620.3
AC074117.1	AL135999.1	0.0672246403718825	undirected	AC074117.1	AL135999.1
AC074117.1	ARHGAP27P1-BPTFP1-KPNA2P3	0.0388932928811919	undirected	AC074117.1	ARHGAP27P1-BPTFP1-KPNA2P3
AC074117.1	LINC01311	0.0346035207745608	undirected	AC074117.1	LINC01311
AC074117.1	AC008764.6	0.0508833964380074	undirected	AC074117.1	AC008764.6
AC074117.1	AC010326.3	0.0546802842645752	undirected	AC074117.1	AC010326.3
AC074117.1	AC114730.3	0.0420023483479234	undirected	AC074117.1	AC114730.3
LINC00115	AC003102.1	0.0425323692378306	undirected	LINC00115	AC003102.1
LINC00115	AL390728.6	0.0817561209007696	undirected	LINC00115	AL390728.6
LINC00115	AL513320.1	0.071936445024539	undirected	LINC00115	AL513320.1
LINC00115	PTOV1-AS2	0.102454782304393	undirected	LINC00115	PTOV1-AS2
LINC00115	AC093788.1	0.0833099278867563	undirected	LINC00115	AC093788.1
LINC00115	AC010618.2	0.0919804442673647	undirected	LINC00115	AC010618.2
LINC00115	AL355488.2	0.101197064681455	undirected	LINC00115	AL355488.2
LINC00115	AC108860.2	0.0239198058012632	undirected	LINC00115	AC108860.2
LINC00115	AL139286.2	0.0413381006000481	undirected	LINC00115	AL139286.2
LINC00115	AC005387.1	0.0619296594343062	undirected	LINC00115	AC005387.1
LINC00115	ZNF32-AS1	0.0896043817527721	undirected	LINC00115	ZNF32-AS1
LINC00115	AC078909.2	0.0313514596128842	undirected	LINC00115	AC078909.2
LINC00115	AC132192.2	0.0425338456820418	undirected	LINC00115	AC132192.2
LINC00115	AC008741.2	0.102054429524899	undirected	LINC00115	AC008741.2
LINC00115	AC020891.2	0.0238725214338284	undirected	LINC00115	AC020891.2
LINC00115	AC092119.2	0.0782985440035195	undirected	LINC00115	AC092119.2
LINC00115	AC016027.1	0.0211307883965868	undirected	LINC00115	AC016027.1
LINC00115	AC008735.2	0.0554071872841291	undirected	LINC00115	AC008735.2
LINC00115	STAG3L5P-PVRIG2P-PILRB	0.0465824961855385	undirected	LINC00115	STAG3L5P-PVRIG2P-PILRB
LINC00115	AL139089.1	0.0684966034955009	undirected	LINC00115	AL139089.1
LINC00115	AL033384.2	0.0451690934962443	undirected	LINC00115	AL033384.2
LINC00115	AC009065.8	0.0658465605730856	undirected	LINC00115	AC009065.8
LINC00115	AL513218.1	0.0906143544843458	undirected	LINC00115	AL513218.1
LINC00115	AL031186.1	0.0371906314925942	undirected	LINC00115	AL031186.1
LINC00115	THUMPD3-AS1	0.0280300739564103	undirected	LINC00115	THUMPD3-AS1
LINC00115	AL928654.3	0.0623291074482391	undirected	LINC00115	AL928654.3
LINC00115	ZNF32-AS2	0.067068016751781	undirected	LINC00115	ZNF32-AS2
LINC00115	AC092171.4	0.0809570729773267	undirected	LINC00115	AC092171.4
LINC00115	AL390719.2	0.0451949923840649	undirected	LINC00115	AL390719.2
LINC00115	AL354836.1	0.0399952840348548	undirected	LINC00115	AL354836.1
LINC00115	AC020765.2	0.0301143279358281	undirected	LINC00115	AC020765.2
LINC00115	AC099676.1	0.034999175466323	undirected	LINC00115	AC099676.1
LINC00115	AC116914.2	0.0409661667214681	undirected	LINC00115	AC116914.2
LINC00115	AC139530.1	0.0303672407736392	undirected	LINC00115	AC139530.1
LINC00115	AC004148.2	0.112387119613942	undirected	LINC00115	AC004148.2
LINC00115	AC018809.1	0.0730009084705531	undirected	LINC00115	AC018809.1
LINC00115	AL023284.4	0.0325549312101764	undirected	LINC00115	AL023284.4
LINC00115	AL139123.1	0.0841078418955267	undirected	LINC00115	AL139123.1
LINC00115	AC011462.4	0.0864189659456549	undirected	LINC00115	AC011462.4
LINC00115	AC010542.5	0.0466018205134738	undirected	LINC00115	AC010542.5
LINC00115	CAPN10-AS1	0.0977255385074312	undirected	LINC00115	CAPN10-AS1
LINC00115	AC068620.3	0.0832360949213808	undirected	LINC00115	AC068620.3
LINC00115	AL135999.1	0.069641425983	undirected	LINC00115	AL135999.1
LINC00115	ARHGAP27P1-BPTFP1-KPNA2P3	0.049790289208397	undirected	LINC00115	ARHGAP27P1-BPTFP1-KPNA2P3
LINC00115	LINC01311	0.0412357528622859	undirected	LINC00115	LINC01311
LINC00115	AC008764.6	0.0630515828501877	undirected	LINC00115	AC008764.6
LINC00115	AC010326.3	0.053467014845858	undirected	LINC00115	AC010326.3
LINC00115	AC114730.3	0.0369985554531063	undirected	LINC00115	AC114730.3
AC003102.1	AL390728.6	0.071756976404461	undirected	AC003102.1	AL390728.6
AC003102.1	AL513320.1	0.0509416849290679	undirected	AC003102.1	AL513320.1
AC003102.1	PTOV1-AS2	0.0918765597455494	undirected	AC003102.1	PTOV1-AS2
AC003102.1	AC093788.1	0.0710617817196941	undirected	AC003102.1	AC093788.1
AC003102.1	AC010618.2	0.0884053226035915	undirected	AC003102.1	AC010618.2
AC003102.1	AL355488.2	0.0729914542348354	undirected	AC003102.1	AL355488.2
AC003102.1	AL139286.2	0.0312289144971591	undirected	AC003102.1	AL139286.2
AC003102.1	AC005387.1	0.04886908936469	undirected	AC003102.1	AC005387.1
AC003102.1	ZNF32-AS1	0.0885062239504435	undirected	AC003102.1	ZNF32-AS1
AC003102.1	AC078909.2	0.0272495305166985	undirected	AC003102.1	AC078909.2
AC003102.1	MIR210HG	0.0262147659354627	undirected	AC003102.1	MIR210HG
AC003102.1	AC132192.2	0.030329220603183	undirected	AC003102.1	AC132192.2
AC003102.1	AC008741.2	0.08600458051412	undirected	AC003102.1	AC008741.2
AC003102.1	AC092119.2	0.0689982928060762	undirected	AC003102.1	AC092119.2
AC003102.1	AC008735.2	0.050958443863512	undirected	AC003102.1	AC008735.2
AC003102.1	STAG3L5P-PVRIG2P-PILRB	0.0398603342156634	undirected	AC003102.1	STAG3L5P-PVRIG2P-PILRB
AC003102.1	AL139089.1	0.0544553244491238	undirected	AC003102.1	AL139089.1
AC003102.1	AL033384.2	0.0479226539400385	undirected	AC003102.1	AL033384.2
AC003102.1	C17orf82	0.0222746599419755	undirected	AC003102.1	C17orf82
AC003102.1	AC009065.8	0.0595819616789811	undirected	AC003102.1	AC009065.8
AC003102.1	AL513218.1	0.0706787033989654	undirected	AC003102.1	AL513218.1
AC003102.1	AL031186.1	0.0256908623521421	undirected	AC003102.1	AL031186.1
AC003102.1	THUMPD3-AS1	0.0227220904982557	undirected	AC003102.1	THUMPD3-AS1
AC003102.1	AL928654.3	0.0675576963407459	undirected	AC003102.1	AL928654.3
AC003102.1	ZNF32-AS2	0.0678707643774634	undirected	AC003102.1	ZNF32-AS2
AC003102.1	AC092171.4	0.0696220165200104	undirected	AC003102.1	AC092171.4
AC003102.1	AL390719.2	0.0415222289799908	undirected	AC003102.1	AL390719.2
AC003102.1	AL354836.1	0.0327862364222666	undirected	AC003102.1	AL354836.1
AC003102.1	AC020765.2	0.0200765532505433	undirected	AC003102.1	AC020765.2
AC003102.1	AC099676.1	0.0523848622339867	undirected	AC003102.1	AC099676.1
AC003102.1	AC116914.2	0.0319477179721842	undirected	AC003102.1	AC116914.2
AC003102.1	AC139530.1	0.0305392977426403	undirected	AC003102.1	AC139530.1
AC003102.1	AC004148.2	0.100667355061745	undirected	AC003102.1	AC004148.2
AC003102.1	AC018809.1	0.0706472486386556	undirected	AC003102.1	AC018809.1
AC003102.1	AL023284.4	0.0260802805149725	undirected	AC003102.1	AL023284.4
AC003102.1	AL139123.1	0.0697048900462546	undirected	AC003102.1	AL139123.1
AC003102.1	AC011462.4	0.0724592866345677	undirected	AC003102.1	AC011462.4
AC003102.1	AC010542.5	0.04277294493204	undirected	AC003102.1	AC010542.5
AC003102.1	CAPN10-AS1	0.0771796604213784	undirected	AC003102.1	CAPN10-AS1
AC003102.1	AC068620.3	0.0664787989475054	undirected	AC003102.1	AC068620.3
AC003102.1	AL135999.1	0.0712830232435251	undirected	AC003102.1	AL135999.1
AC003102.1	ARHGAP27P1-BPTFP1-KPNA2P3	0.0754531459463778	undirected	AC003102.1	ARHGAP27P1-BPTFP1-KPNA2P3
AC003102.1	LINC01311	0.0207121703467031	undirected	AC003102.1	LINC01311
AC003102.1	AC008764.6	0.0516309648519023	undirected	AC003102.1	AC008764.6
AC003102.1	AC010326.3	0.0468106482735268	undirected	AC003102.1	AC010326.3
AC003102.1	AC114730.3	0.0319646334097481	undirected	AC003102.1	AC114730.3
AC020663.2	AL390728.6	0.0308786207301063	undirected	AC020663.2	AL390728.6
AC020663.2	AL513320.1	0.0317335356847207	undirected	AC020663.2	AL513320.1
AC020663.2	PTOV1-AS2	0.0328304570344618	undirected	AC020663.2	PTOV1-AS2
AC020663.2	AC093788.1	0.0276353422086874	undirected	AC020663.2	AC093788.1
AC020663.2	AC010618.2	0.0415258642821739	undirected	AC020663.2	AC010618.2
AC020663.2	AL355488.2	0.0250702362502166	undirected	AC020663.2	AL355488.2
AC020663.2	AC005387.1	0.0301819957000589	undirected	AC020663.2	AC005387.1
AC020663.2	ZNF32-AS1	0.0346034258859878	undirected	AC020663.2	ZNF32-AS1
AC020663.2	AC092171.5	0.0337531570965612	undirected	AC020663.2	AC092171.5
AC020663.2	AC008741.2	0.036588412196532	undirected	AC020663.2	AC008741.2
AC020663.2	AC092119.2	0.0318447980809374	undirected	AC020663.2	AC092119.2
AC020663.2	AC008105.2	0.0697557197554679	undirected	AC020663.2	AC008105.2
AC020663.2	AL139089.1	0.0314648179603486	undirected	AC020663.2	AL139089.1
AC020663.2	C17orf82	0.026085197467296	undirected	AC020663.2	C17orf82
AC020663.2	AC009065.8	0.0402853754199886	undirected	AC020663.2	AC009065.8
AC020663.2	AL513218.1	0.0258401632344227	undirected	AC020663.2	AL513218.1
AC020663.2	ZNF32-AS2	0.0214396510942421	undirected	AC020663.2	ZNF32-AS2
AC020663.2	AC092171.4	0.0505470747127454	undirected	AC020663.2	AC092171.4
AC020663.2	AL390719.2	0.0375712100012965	undirected	AC020663.2	AL390719.2
AC020663.2	AC020765.2	0.0249492308115248	undirected	AC020663.2	AC020765.2
AC020663.2	AC139530.1	0.0259288919774451	undirected	AC020663.2	AC139530.1
AC020663.2	AC004148.2	0.0393773442622294	undirected	AC020663.2	AC004148.2
AC020663.2	AC018809.1	0.0322768143046202	undirected	AC020663.2	AC018809.1
AC020663.2	AL139123.1	0.0430348314498782	undirected	AC020663.2	AL139123.1
AC020663.2	AC011462.4	0.0376208686173576	undirected	AC020663.2	AC011462.4
AC020663.2	AC010542.5	0.0229684192291004	undirected	AC020663.2	AC010542.5
AC020663.2	CAPN10-AS1	0.0331210102840128	undirected	AC020663.2	CAPN10-AS1
AC020663.2	AC068620.3	0.033285462811387	undirected	AC020663.2	AC068620.3
AC020663.2	AC008764.6	0.0272806929002252	undirected	AC020663.2	AC008764.6
AC020663.2	AC010326.3	0.0257621574862189	undirected	AC020663.2	AC010326.3
AL390728.6	AL513320.1	0.0872061757662018	undirected	AL390728.6	AL513320.1
AL390728.6	PTOV1-AS2	0.104127174673868	undirected	AL390728.6	PTOV1-AS2
AL390728.6	AC093788.1	0.102623069873076	undirected	AL390728.6	AC093788.1
AL390728.6	AC010618.2	0.129471568511015	undirected	AL390728.6	AC010618.2
AL390728.6	AL355488.2	0.0875420992771951	undirected	AL390728.6	AL355488.2
AL390728.6	AC108860.2	0.0273265519654117	undirected	AL390728.6	AC108860.2
AL390728.6	AL139286.2	0.0611005390533663	undirected	AL390728.6	AL139286.2
AL390728.6	AC005387.1	0.114415832403694	undirected	AL390728.6	AC005387.1
AL390728.6	ZNF32-AS1	0.0911444535555534	undirected	AL390728.6	ZNF32-AS1
AL390728.6	AC078909.2	0.0596076457467018	undirected	AL390728.6	AC078909.2
AL390728.6	MIR210HG	0.0235548780795406	undirected	AL390728.6	MIR210HG
AL390728.6	AC092171.5	0.0344152653210918	undirected	AL390728.6	AC092171.5
AL390728.6	AC132192.2	0.0685079715949117	undirected	AL390728.6	AC132192.2
AL390728.6	AC008741.2	0.10950099300579	undirected	AL390728.6	AC008741.2
AL390728.6	AC020891.2	0.0550000089562422	undirected	AL390728.6	AC020891.2
AL390728.6	AC092119.2	0.0949549066154678	undirected	AL390728.6	AC092119.2
AL390728.6	AC016027.1	0.0291855842665369	undirected	AL390728.6	AC016027.1
AL390728.6	AC008735.2	0.0759785731523025	undirected	AL390728.6	AC008735.2
AL390728.6	STAG3L5P-PVRIG2P-PILRB	0.0921651291337437	undirected	AL390728.6	STAG3L5P-PVRIG2P-PILRB
AL390728.6	AC022007.1	0.0265146688008316	undirected	AL390728.6	AC022007.1
AL390728.6	AL139089.1	0.0940913232375469	undirected	AL390728.6	AL139089.1
AL390728.6	AL033384.2	0.0757456802092581	undirected	AL390728.6	AL033384.2
AL390728.6	AC009065.8	0.084444106971507	undirected	AL390728.6	AC009065.8
AL390728.6	AL513218.1	0.0858331255431693	undirected	AL390728.6	AL513218.1
AL390728.6	AL670729.1	0.0434626172760095	undirected	AL390728.6	AL670729.1
AL390728.6	AL031186.1	0.0545343594807718	undirected	AL390728.6	AL031186.1
AL390728.6	THUMPD3-AS1	0.051010848350745	undirected	AL390728.6	THUMPD3-AS1
AL390728.6	AL928654.3	0.0582963448812409	undirected	AL390728.6	AL928654.3
AL390728.6	ZNF32-AS2	0.0625904342217158	undirected	AL390728.6	ZNF32-AS2
AL390728.6	LINC02012	0.0237751755600018	undirected	AL390728.6	LINC02012
AL390728.6	AC092171.4	0.0928380187853081	undirected	AL390728.6	AC092171.4
AL390728.6	AL390719.2	0.100885613894397	undirected	AL390728.6	AL390719.2
AL390728.6	AL354836.1	0.104375650408259	undirected	AL390728.6	AL354836.1
AL390728.6	AC020765.2	0.0429324392278175	undirected	AL390728.6	AC020765.2
AL390728.6	AC099676.1	0.0716403442688777	undirected	AL390728.6	AC099676.1
AL390728.6	AC116914.2	0.073144574049912	undirected	AL390728.6	AC116914.2
AL390728.6	AC139530.1	0.042101388101531	undirected	AL390728.6	AC139530.1
AL390728.6	AC004148.2	0.122573492216391	undirected	AL390728.6	AC004148.2
AL390728.6	AC018809.1	0.0995376380857719	undirected	AL390728.6	AC018809.1
AL390728.6	MELTF-AS1	0.0227029680820186	undirected	AL390728.6	MELTF-AS1
AL390728.6	AL023284.4	0.0692290020622587	undirected	AL390728.6	AL023284.4
AL390728.6	AL139123.1	0.105014394541329	undirected	AL390728.6	AL139123.1
AL390728.6	AC011462.4	0.0983776174561747	undirected	AL390728.6	AC011462.4
AL390728.6	AC010542.5	0.0888547208736195	undirected	AL390728.6	AC010542.5
AL390728.6	CAPN10-AS1	0.102249768540249	undirected	AL390728.6	CAPN10-AS1
AL390728.6	AC068620.3	0.0951812646308801	undirected	AL390728.6	AC068620.3
AL390728.6	AL135999.1	0.0698203713648128	undirected	AL390728.6	AL135999.1
AL390728.6	ARHGAP27P1-BPTFP1-KPNA2P3	0.0740829442062865	undirected	AL390728.6	ARHGAP27P1-BPTFP1-KPNA2P3
AL390728.6	LINC01311	0.0516283841806521	undirected	AL390728.6	LINC01311
AL390728.6	AC008764.6	0.0820868813894182	undirected	AL390728.6	AC008764.6
AL390728.6	AC010326.3	0.082126887006226	undirected	AL390728.6	AC010326.3
AL390728.6	AC114730.3	0.0662155246700049	undirected	AL390728.6	AC114730.3
AL513320.1	PTOV1-AS2	0.0970786665198133	undirected	AL513320.1	PTOV1-AS2
AL513320.1	AC093788.1	0.0772570960001635	undirected	AL513320.1	AC093788.1
AL513320.1	AC010618.2	0.132531768393001	undirected	AL513320.1	AC010618.2
AL513320.1	AL355488.2	0.0775583635905527	undirected	AL513320.1	AL355488.2
AL513320.1	AC108860.2	0.0275682015928046	undirected	AL513320.1	AC108860.2
AL513320.1	AL139286.2	0.0598802158060136	undirected	AL513320.1	AL139286.2
AL513320.1	AC005387.1	0.108280090414874	undirected	AL513320.1	AC005387.1
AL513320.1	ZNF32-AS1	0.0816823755991219	undirected	AL513320.1	ZNF32-AS1
AL513320.1	AC078909.2	0.0550298330496686	undirected	AL513320.1	AC078909.2
AL513320.1	AC109322.1	0.0361726862997987	undirected	AL513320.1	AC109322.1
AL513320.1	AC010531.6	0.0264339065088372	undirected	AL513320.1	AC010531.6
AL513320.1	AC092171.5	0.0322786575644269	undirected	AL513320.1	AC092171.5
AL513320.1	AC132192.2	0.0765643955445336	undirected	AL513320.1	AC132192.2
AL513320.1	AC008741.2	0.10572081226931	undirected	AL513320.1	AC008741.2
AL513320.1	AC020891.2	0.0425260192805307	undirected	AL513320.1	AC020891.2
AL513320.1	AC092119.2	0.11268282676299	undirected	AL513320.1	AC092119.2
AL513320.1	AC016027.1	0.0326114977576743	undirected	AL513320.1	AC016027.1
AL513320.1	AC008735.2	0.0548703559531043	undirected	AL513320.1	AC008735.2
AL513320.1	STAG3L5P-PVRIG2P-PILRB	0.0705856512980119	undirected	AL513320.1	STAG3L5P-PVRIG2P-PILRB
AL513320.1	AC022007.1	0.0291597324103907	undirected	AL513320.1	AC022007.1
AL513320.1	AL139089.1	0.0824457677122443	undirected	AL513320.1	AL139089.1
AL513320.1	AL033384.2	0.0418345675514018	undirected	AL513320.1	AL033384.2
AL513320.1	C17orf82	0.0231272521359763	undirected	AL513320.1	C17orf82
AL513320.1	AC009065.8	0.0746341370973003	undirected	AL513320.1	AC009065.8
AL513320.1	AL513218.1	0.0698300219284337	undirected	AL513320.1	AL513218.1
AL513320.1	AL031186.1	0.0618739894363853	undirected	AL513320.1	AL031186.1
AL513320.1	THUMPD3-AS1	0.0345911046246302	undirected	AL513320.1	THUMPD3-AS1
AL513320.1	AL928654.3	0.048178468001476	undirected	AL513320.1	AL928654.3
AL513320.1	ZNF32-AS2	0.052321574992473	undirected	AL513320.1	ZNF32-AS2
AL513320.1	LINC02012	0.0257323797028886	undirected	AL513320.1	LINC02012
AL513320.1	AC092171.4	0.114416481163264	undirected	AL513320.1	AC092171.4
AL513320.1	AL390719.2	0.103264107824147	undirected	AL513320.1	AL390719.2
AL513320.1	AL354836.1	0.0876606499638123	undirected	AL513320.1	AL354836.1
AL513320.1	AC020765.2	0.0582213489704396	undirected	AL513320.1	AC020765.2
AL513320.1	AC099676.1	0.0429274321889085	undirected	AL513320.1	AC099676.1
AL513320.1	AC116914.2	0.0671929065212543	undirected	AL513320.1	AC116914.2
AL513320.1	AC139530.1	0.0532991099793373	undirected	AL513320.1	AC139530.1
AL513320.1	AC004148.2	0.116919700004771	undirected	AL513320.1	AC004148.2
AL513320.1	AC018809.1	0.0859452803310499	undirected	AL513320.1	AC018809.1
AL513320.1	MELTF-AS1	0.0288105090658994	undirected	AL513320.1	MELTF-AS1
AL513320.1	AL023284.4	0.060850455741561	undirected	AL513320.1	AL023284.4
AL513320.1	AL139123.1	0.11173756406395	undirected	AL513320.1	AL139123.1
AL513320.1	AC011462.4	0.109461449711463	undirected	AL513320.1	AC011462.4
AL513320.1	AC010542.5	0.0651692681978855	undirected	AL513320.1	AC010542.5
AL513320.1	CAPN10-AS1	0.10252226690722	undirected	AL513320.1	CAPN10-AS1
AL513320.1	AC068620.3	0.103414010340464	undirected	AL513320.1	AC068620.3
AL513320.1	AL135999.1	0.0564733940769378	undirected	AL513320.1	AL135999.1
AL513320.1	ARHGAP27P1-BPTFP1-KPNA2P3	0.0480132175014813	undirected	AL513320.1	ARHGAP27P1-BPTFP1-KPNA2P3
AL513320.1	LINC01311	0.0742166739276048	undirected	AL513320.1	LINC01311
AL513320.1	AC008764.6	0.0992210972342281	undirected	AL513320.1	AC008764.6
AL513320.1	AC010326.3	0.0631137082378546	undirected	AL513320.1	AC010326.3
AL513320.1	AC114730.3	0.0479885320388401	undirected	AL513320.1	AC114730.3
PTOV1-AS2	AC093788.1	0.0819652008736482	undirected	PTOV1-AS2	AC093788.1
PTOV1-AS2	AC010618.2	0.110372287574316	undirected	PTOV1-AS2	AC010618.2
PTOV1-AS2	AL355488.2	0.0944709443700323	undirected	PTOV1-AS2	AL355488.2
PTOV1-AS2	AC108860.2	0.0319055069455578	undirected	PTOV1-AS2	AC108860.2
PTOV1-AS2	AL139286.2	0.0624405515411546	undirected	PTOV1-AS2	AL139286.2
PTOV1-AS2	AC005387.1	0.10950986369534	undirected	PTOV1-AS2	AC005387.1
PTOV1-AS2	ZNF32-AS1	0.101038161424728	undirected	PTOV1-AS2	ZNF32-AS1
PTOV1-AS2	AC078909.2	0.0592581482446594	undirected	PTOV1-AS2	AC078909.2
PTOV1-AS2	HOXB-AS3	0.0251186363789144	undirected	PTOV1-AS2	HOXB-AS3
PTOV1-AS2	MIR210HG	0.0319896861588534	undirected	PTOV1-AS2	MIR210HG
PTOV1-AS2	AC109322.1	0.0222904969039259	undirected	PTOV1-AS2	AC109322.1
PTOV1-AS2	AC092171.5	0.0339247319697011	undirected	PTOV1-AS2	AC092171.5
PTOV1-AS2	AC132192.2	0.0693608754114504	undirected	PTOV1-AS2	AC132192.2
PTOV1-AS2	AC008741.2	0.101513755971119	undirected	PTOV1-AS2	AC008741.2
PTOV1-AS2	AC020891.2	0.0504623971312134	undirected	PTOV1-AS2	AC020891.2
PTOV1-AS2	AC092119.2	0.0855544976232822	undirected	PTOV1-AS2	AC092119.2
PTOV1-AS2	AC016027.1	0.0326593919488788	undirected	PTOV1-AS2	AC016027.1
PTOV1-AS2	AC008735.2	0.128423831672949	undirected	PTOV1-AS2	AC008735.2
PTOV1-AS2	STAG3L5P-PVRIG2P-PILRB	0.110419358081424	undirected	PTOV1-AS2	STAG3L5P-PVRIG2P-PILRB
PTOV1-AS2	AC022007.1	0.0316956128345256	undirected	PTOV1-AS2	AC022007.1
PTOV1-AS2	AL139089.1	0.0930307253960371	undirected	PTOV1-AS2	AL139089.1
PTOV1-AS2	AL033384.2	0.101000846734923	undirected	PTOV1-AS2	AL033384.2
PTOV1-AS2	C17orf82	0.0215678838195291	undirected	PTOV1-AS2	C17orf82
PTOV1-AS2	AC009065.8	0.0945625690642514	undirected	PTOV1-AS2	AC009065.8
PTOV1-AS2	AL513218.1	0.108623257957165	undirected	PTOV1-AS2	AL513218.1
PTOV1-AS2	AL670729.1	0.0297020405117348	undirected	PTOV1-AS2	AL670729.1
PTOV1-AS2	AL031186.1	0.0875679421815811	undirected	PTOV1-AS2	AL031186.1
PTOV1-AS2	THUMPD3-AS1	0.0506677235748075	undirected	PTOV1-AS2	THUMPD3-AS1
PTOV1-AS2	AL928654.3	0.0808556577474452	undirected	PTOV1-AS2	AL928654.3
PTOV1-AS2	ZNF32-AS2	0.0757926622114762	undirected	PTOV1-AS2	ZNF32-AS2
PTOV1-AS2	LINC02012	0.0281550085449233	undirected	PTOV1-AS2	LINC02012
PTOV1-AS2	AC092171.4	0.0828905185554419	undirected	PTOV1-AS2	AC092171.4
PTOV1-AS2	AL390719.2	0.0905773456757722	undirected	PTOV1-AS2	AL390719.2
PTOV1-AS2	AL354836.1	0.0930942520436743	undirected	PTOV1-AS2	AL354836.1
PTOV1-AS2	AC020765.2	0.045837018812839	undirected	PTOV1-AS2	AC020765.2
PTOV1-AS2	AC099676.1	0.0867093589945067	undirected	PTOV1-AS2	AC099676.1
PTOV1-AS2	AC116914.2	0.0951942183856298	undirected	PTOV1-AS2	AC116914.2
PTOV1-AS2	AC139530.1	0.047726646840004	undirected	PTOV1-AS2	AC139530.1
PTOV1-AS2	AC004148.2	0.128835127828341	undirected	PTOV1-AS2	AC004148.2
PTOV1-AS2	AC018809.1	0.0855087670828444	undirected	PTOV1-AS2	AC018809.1
PTOV1-AS2	MELTF-AS1	0.0326758108076734	undirected	PTOV1-AS2	MELTF-AS1
PTOV1-AS2	AL023284.4	0.0723310448190296	undirected	PTOV1-AS2	AL023284.4
PTOV1-AS2	AL139123.1	0.0944919528064724	undirected	PTOV1-AS2	AL139123.1
PTOV1-AS2	AC011462.4	0.0925245928196514	undirected	PTOV1-AS2	AC011462.4
PTOV1-AS2	AC010542.5	0.0830265713660951	undirected	PTOV1-AS2	AC010542.5
PTOV1-AS2	CAPN10-AS1	0.0932264488543519	undirected	PTOV1-AS2	CAPN10-AS1
PTOV1-AS2	AC068620.3	0.0971105376787285	undirected	PTOV1-AS2	AC068620.3
PTOV1-AS2	AL135999.1	0.0933733570301852	undirected	PTOV1-AS2	AL135999.1
PTOV1-AS2	ARHGAP27P1-BPTFP1-KPNA2P3	0.085790854516823	undirected	PTOV1-AS2	ARHGAP27P1-BPTFP1-KPNA2P3
PTOV1-AS2	LINC01311	0.0564282831281882	undirected	PTOV1-AS2	LINC01311
PTOV1-AS2	AC008764.6	0.0832287378006778	undirected	PTOV1-AS2	AC008764.6
PTOV1-AS2	AC010326.3	0.0886625872723311	undirected	PTOV1-AS2	AC010326.3
PTOV1-AS2	AC114730.3	0.0869761364043297	undirected	PTOV1-AS2	AC114730.3
AC093788.1	AC010618.2	0.0986513802608988	undirected	AC093788.1	AC010618.2
AC093788.1	AL355488.2	0.109939954459361	undirected	AC093788.1	AL355488.2
AC093788.1	AC108860.2	0.0323932321044537	undirected	AC093788.1	AC108860.2
AC093788.1	AL139286.2	0.0833925587512913	undirected	AC093788.1	AL139286.2
AC093788.1	AC005387.1	0.0856541365764243	undirected	AC093788.1	AC005387.1
AC093788.1	ZNF32-AS1	0.0871517178063905	undirected	AC093788.1	ZNF32-AS1
AC093788.1	AC078909.2	0.0488171031978803	undirected	AC093788.1	AC078909.2
AC093788.1	MIR210HG	0.0210619471725688	undirected	AC093788.1	MIR210HG
AC093788.1	AC092171.5	0.0446836813340346	undirected	AC093788.1	AC092171.5
AC093788.1	AC132192.2	0.0743579909431356	undirected	AC093788.1	AC132192.2
AC093788.1	AC008741.2	0.121526942040792	undirected	AC093788.1	AC008741.2
AC093788.1	AC020891.2	0.0478289652741416	undirected	AC093788.1	AC020891.2
AC093788.1	AC092119.2	0.0937481209361227	undirected	AC093788.1	AC092119.2
AC093788.1	AC016027.1	0.0324121199782204	undirected	AC093788.1	AC016027.1
AC093788.1	AC008735.2	0.061434034337971	undirected	AC093788.1	AC008735.2
AC093788.1	STAG3L5P-PVRIG2P-PILRB	0.0715867263364969	undirected	AC093788.1	STAG3L5P-PVRIG2P-PILRB
AC093788.1	AC022007.1	0.0226506144032384	undirected	AC093788.1	AC022007.1
AC093788.1	AL139089.1	0.0839528819730434	undirected	AC093788.1	AL139089.1
AC093788.1	AL033384.2	0.0697420161464536	undirected	AC093788.1	AL033384.2
AC093788.1	AC009065.8	0.0830033033636202	undirected	AC093788.1	AC009065.8
AC093788.1	AL513218.1	0.0942693367488796	undirected	AC093788.1	AL513218.1
AC093788.1	AL670729.1	0.0350795321400772	undirected	AC093788.1	AL670729.1
AC093788.1	AL031186.1	0.0595999076319307	undirected	AC093788.1	AL031186.1
AC093788.1	THUMPD3-AS1	0.0575596823653012	undirected	AC093788.1	THUMPD3-AS1
AC093788.1	AL928654.3	0.0714758258498748	undirected	AC093788.1	AL928654.3
AC093788.1	ZNF32-AS2	0.0724488337983142	undirected	AC093788.1	ZNF32-AS2
AC093788.1	LINC02012	0.0251358281110517	undirected	AC093788.1	LINC02012
AC093788.1	AC092171.4	0.0857940756754004	undirected	AC093788.1	AC092171.4
AC093788.1	AL390719.2	0.0746941753453591	undirected	AC093788.1	AL390719.2
AC093788.1	AL354836.1	0.074905539313247	undirected	AC093788.1	AL354836.1
AC093788.1	AC020765.2	0.0338270912643848	undirected	AC093788.1	AC020765.2
AC093788.1	AC099676.1	0.0707701588324427	undirected	AC093788.1	AC099676.1
AC093788.1	AC116914.2	0.0726777335017335	undirected	AC093788.1	AC116914.2
AC093788.1	AC139530.1	0.0390099133782082	undirected	AC093788.1	AC139530.1
AC093788.1	AC004148.2	0.102177730205842	undirected	AC093788.1	AC004148.2
AC093788.1	AC018809.1	0.0919651302829394	undirected	AC093788.1	AC018809.1
AC093788.1	AL023284.4	0.0466087598733246	undirected	AC093788.1	AL023284.4
AC093788.1	AL139123.1	0.0969513719556718	undirected	AC093788.1	AL139123.1
AC093788.1	AC011462.4	0.0975580776294646	undirected	AC093788.1	AC011462.4
AC093788.1	AC010542.5	0.0952513834614988	undirected	AC093788.1	AC010542.5
AC093788.1	CAPN10-AS1	0.116263797392543	undirected	AC093788.1	CAPN10-AS1
AC093788.1	AC068620.3	0.0935168003126853	undirected	AC093788.1	AC068620.3
AC093788.1	AL135999.1	0.0798983257159658	undirected	AC093788.1	AL135999.1
AC093788.1	ARHGAP27P1-BPTFP1-KPNA2P3	0.0824989136765565	undirected	AC093788.1	ARHGAP27P1-BPTFP1-KPNA2P3
AC093788.1	LINC01311	0.0521957831752063	undirected	AC093788.1	LINC01311
AC093788.1	AC008764.6	0.0793076269247038	undirected	AC093788.1	AC008764.6
AC093788.1	AC010326.3	0.0787421105802431	undirected	AC093788.1	AC010326.3
AC093788.1	AC114730.3	0.0625404660392871	undirected	AC093788.1	AC114730.3
AC010618.2	AL355488.2	0.0835745332985089	undirected	AC010618.2	AL355488.2
AC010618.2	AC108860.2	0.0297706078015196	undirected	AC010618.2	AC108860.2
AC010618.2	AL139286.2	0.0810176012285638	undirected	AC010618.2	AL139286.2
AC010618.2	AC005387.1	0.178448638758265	undirected	AC010618.2	AC005387.1
AC010618.2	ZNF32-AS1	0.0920258785274717	undirected	AC010618.2	ZNF32-AS1
AC010618.2	AC078909.2	0.0875438372844546	undirected	AC010618.2	AC078909.2
AC010618.2	HOXB-AS3	0.023521592948194	undirected	AC010618.2	HOXB-AS3
AC010618.2	MIR210HG	0.0314511098414134	undirected	AC010618.2	MIR210HG
AC010618.2	AC109322.1	0.0297126018514728	undirected	AC010618.2	AC109322.1
AC010618.2	AC010531.6	0.0217859429115947	undirected	AC010618.2	AC010531.6
AC010618.2	AC092171.5	0.0446681286893064	undirected	AC010618.2	AC092171.5
AC010618.2	AC132192.2	0.105403165842867	undirected	AC010618.2	AC132192.2
AC010618.2	AC008741.2	0.119059934821688	undirected	AC010618.2	AC008741.2
AC010618.2	AC020891.2	0.0749918846094267	undirected	AC010618.2	AC020891.2
AC010618.2	AC092119.2	0.138098736357376	undirected	AC010618.2	AC092119.2
AC010618.2	AC016027.1	0.0357235950547204	undirected	AC010618.2	AC016027.1
AC010618.2	AC008735.2	0.0742289669139588	undirected	AC010618.2	AC008735.2
AC010618.2	STAG3L5P-PVRIG2P-PILRB	0.103569274532933	undirected	AC010618.2	STAG3L5P-PVRIG2P-PILRB
AC010618.2	AC022007.1	0.0290562810537623	undirected	AC010618.2	AC022007.1
AC010618.2	AL139089.1	0.121146727189236	undirected	AC010618.2	AL139089.1
AC010618.2	AL033384.2	0.0709520223131421	undirected	AC010618.2	AL033384.2
AC010618.2	C17orf82	0.0235050159954401	undirected	AC010618.2	C17orf82
AC010618.2	AC009065.8	0.107359196045869	undirected	AC010618.2	AC009065.8
AC010618.2	AL513218.1	0.096133081282524	undirected	AC010618.2	AL513218.1
AC010618.2	AL670729.1	0.0450571856108313	undirected	AC010618.2	AL670729.1
AC010618.2	AL031186.1	0.0680411492735348	undirected	AC010618.2	AL031186.1
AC010618.2	THUMPD3-AS1	0.0475600088016008	undirected	AC010618.2	THUMPD3-AS1
AC010618.2	AL928654.3	0.0620233887716014	undirected	AC010618.2	AL928654.3
AC010618.2	ZNF32-AS2	0.0584681171693563	undirected	AC010618.2	ZNF32-AS2
AC010618.2	LINC02012	0.0293940163940729	undirected	AC010618.2	LINC02012
AC010618.2	AC092171.4	0.121478521683255	undirected	AC010618.2	AC092171.4
AC010618.2	AL390719.2	0.166049477867383	undirected	AC010618.2	AL390719.2
AC010618.2	AL354836.1	0.166590832602093	undirected	AC010618.2	AL354836.1
AC010618.2	AC020765.2	0.0642550677792823	undirected	AC010618.2	AC020765.2
AC010618.2	AC099676.1	0.0715651532451441	undirected	AC010618.2	AC099676.1
AC010618.2	AC116914.2	0.0930851871473189	undirected	AC010618.2	AC116914.2
AC010618.2	AC139530.1	0.0598634232394969	undirected	AC010618.2	AC139530.1
AC010618.2	AC004148.2	0.129018993097983	undirected	AC010618.2	AC004148.2
AC010618.2	AC018809.1	0.102174497671646	undirected	AC010618.2	AC018809.1
AC010618.2	MELTF-AS1	0.0320133818290886	undirected	AC010618.2	MELTF-AS1
AC010618.2	AL023284.4	0.097832711550048	undirected	AC010618.2	AL023284.4
AC010618.2	AL139123.1	0.144390671939904	undirected	AC010618.2	AL139123.1
AC010618.2	AC011462.4	0.119623498686908	undirected	AC010618.2	AC011462.4
AC010618.2	AC010542.5	0.113553993440917	undirected	AC010618.2	AC010542.5
AC010618.2	CAPN10-AS1	0.108310451856999	undirected	AC010618.2	CAPN10-AS1
AC010618.2	AC068620.3	0.133948150381589	undirected	AC010618.2	AC068620.3
AC010618.2	AL135999.1	0.0692980644005594	undirected	AC010618.2	AL135999.1
AC010618.2	ARHGAP27P1-BPTFP1-KPNA2P3	0.0895931494367155	undirected	AC010618.2	ARHGAP27P1-BPTFP1-KPNA2P3
AC010618.2	LINC01311	0.0771377124333356	undirected	AC010618.2	LINC01311
AC010618.2	AC008764.6	0.134021808459806	undirected	AC010618.2	AC008764.6
AC010618.2	AC010326.3	0.0950486145271648	undirected	AC010618.2	AC010326.3
AC010618.2	AC114730.3	0.0724315125931757	undirected	AC010618.2	AC114730.3
AL355488.2	AC108860.2	0.0442878111543987	undirected	AL355488.2	AC108860.2
AL355488.2	AL139286.2	0.0894365496087983	undirected	AL355488.2	AL139286.2
AL355488.2	AC005387.1	0.0705610236435891	undirected	AL355488.2	AC005387.1
AL355488.2	ZNF32-AS1	0.101690204591511	undirected	AL355488.2	ZNF32-AS1
AL355488.2	AC078909.2	0.0442526988821167	undirected	AL355488.2	AC078909.2
AL355488.2	HOXB-AS3	0.0255009361303284	undirected	AL355488.2	HOXB-AS3
AL355488.2	MIR210HG	0.0268368689239187	undirected	AL355488.2	MIR210HG
AL355488.2	AC092171.5	0.0462939117687914	undirected	AL355488.2	AC092171.5
AL355488.2	AC132192.2	0.0783481874881056	undirected	AL355488.2	AC132192.2
AL355488.2	AC008741.2	0.126193206980365	undirected	AL355488.2	AC008741.2
AL355488.2	AC020891.2	0.0481081289164876	undirected	AL355488.2	AC020891.2
AL355488.2	AC092119.2	0.0897839194195188	undirected	AL355488.2	AC092119.2
AL355488.2	AC016027.1	0.0367736164731816	undirected	AL355488.2	AC016027.1
AL355488.2	AC008735.2	0.0797192062917765	undirected	AL355488.2	AC008735.2
AL355488.2	STAG3L5P-PVRIG2P-PILRB	0.0726413469618594	undirected	AL355488.2	STAG3L5P-PVRIG2P-PILRB
AL355488.2	AC022007.1	0.0266362639112644	undirected	AL355488.2	AC022007.1
AL355488.2	AL139089.1	0.0793598053580996	undirected	AL355488.2	AL139089.1
AL355488.2	AL033384.2	0.0880766068669496	undirected	AL355488.2	AL033384.2
AL355488.2	AC009065.8	0.0884003895986802	undirected	AL355488.2	AC009065.8
AL355488.2	AL513218.1	0.108668611309256	undirected	AL355488.2	AL513218.1
AL355488.2	AL670729.1	0.023984438083144	undirected	AL355488.2	AL670729.1
AL355488.2	AL031186.1	0.0765076081841195	undirected	AL355488.2	AL031186.1
AL355488.2	THUMPD3-AS1	0.064924326338684	undirected	AL355488.2	THUMPD3-AS1
AL355488.2	AL928654.3	0.0964683818421301	undirected	AL355488.2	AL928654.3
AL355488.2	ZNF32-AS2	0.0995007195604815	undirected	AL355488.2	ZNF32-AS2
AL355488.2	LINC02012	0.0300908760542431	undirected	AL355488.2	LINC02012
AL355488.2	AC092171.4	0.0827140804322662	undirected	AL355488.2	AC092171.4
AL355488.2	AL390719.2	0.0600873773372764	undirected	AL355488.2	AL390719.2
AL355488.2	AL354836.1	0.058969676743139	undirected	AL355488.2	AL354836.1
AL355488.2	AC020765.2	0.0323085797144197	undirected	AL355488.2	AC020765.2
AL355488.2	AC099676.1	0.0804527248949093	undirected	AL355488.2	AC099676.1
AL355488.2	AC116914.2	0.0859041714561641	undirected	AL355488.2	AC116914.2
AL355488.2	AC139530.1	0.0423299597712809	undirected	AL355488.2	AC139530.1
AL355488.2	AC004148.2	0.10184469179245	undirected	AL355488.2	AC004148.2
AL355488.2	AC018809.1	0.0897754109011326	undirected	AL355488.2	AC018809.1
AL355488.2	MELTF-AS1	0.0281160520470151	undirected	AL355488.2	MELTF-AS1
AL355488.2	AL023284.4	0.0400831703114801	undirected	AL355488.2	AL023284.4
AL355488.2	AL139123.1	0.0843298191520782	undirected	AL355488.2	AL139123.1
AL355488.2	AC011462.4	0.096993137883401	undirected	AL355488.2	AC011462.4
AL355488.2	AC010542.5	0.090186427673095	undirected	AL355488.2	AC010542.5
AL355488.2	CAPN10-AS1	0.118024494213145	undirected	AL355488.2	CAPN10-AS1
AL355488.2	AC068620.3	0.0923550649885381	undirected	AL355488.2	AC068620.3
AL355488.2	AL135999.1	0.100857867058173	undirected	AL355488.2	AL135999.1
AL355488.2	ARHGAP27P1-BPTFP1-KPNA2P3	0.0839902537309392	undirected	AL355488.2	ARHGAP27P1-BPTFP1-KPNA2P3
AL355488.2	LINC01311	0.0514703834291154	undirected	AL355488.2	LINC01311
AL355488.2	AC008764.6	0.0768622873047267	undirected	AL355488.2	AC008764.6
AL355488.2	AC010326.3	0.0784898760980204	undirected	AL355488.2	AC010326.3
AL355488.2	AC114730.3	0.0740914429058449	undirected	AL355488.2	AC114730.3
AC108860.2	AL139286.2	0.0271571647621963	undirected	AC108860.2	AL139286.2
AC108860.2	ZNF32-AS1	0.046216773081812	undirected	AC108860.2	ZNF32-AS1
AC108860.2	AC109322.1	0.0286548630495157	undirected	AC108860.2	AC109322.1
AC108860.2	YTHDF3-AS1	0.0349711065089879	undirected	AC108860.2	YTHDF3-AS1
AC108860.2	AC008741.2	0.0582225984533568	undirected	AC108860.2	AC008741.2
AC108860.2	AC092119.2	0.030580943474424	undirected	AC108860.2	AC092119.2
AC108860.2	AC016027.1	0.0240128820655091	undirected	AC108860.2	AC016027.1
AC108860.2	AC008735.2	0.0214760691431092	undirected	AC108860.2	AC008735.2
AC108860.2	AC022007.1	0.0259731355599407	undirected	AC108860.2	AC022007.1
AC108860.2	AL139089.1	0.0237975217915672	undirected	AC108860.2	AL139089.1
AC108860.2	AC009065.8	0.034855974858718	undirected	AC108860.2	AC009065.8
AC108860.2	AL513218.1	0.0271287151653955	undirected	AC108860.2	AL513218.1
AC108860.2	AL928654.3	0.0247227231039593	undirected	AC108860.2	AL928654.3
AC108860.2	ZNF32-AS2	0.0482198155891719	undirected	AC108860.2	ZNF32-AS2
AC108860.2	AC092171.4	0.0485340841588998	undirected	AC108860.2	AC092171.4
AC108860.2	AC020765.2	0.0362557180145406	undirected	AC108860.2	AC020765.2
AC108860.2	AC139530.1	0.0332100095150964	undirected	AC108860.2	AC139530.1
AC108860.2	AC004148.2	0.0478787467615814	undirected	AC108860.2	AC004148.2
AC108860.2	AC018809.1	0.0345574800074167	undirected	AC108860.2	AC018809.1
AC108860.2	AL139123.1	0.029018987073331	undirected	AC108860.2	AL139123.1
AC108860.2	AC011462.4	0.0346447904631946	undirected	AC108860.2	AC011462.4
AC108860.2	CAPN10-AS1	0.0493405383377249	undirected	AC108860.2	CAPN10-AS1
AC108860.2	AC068620.3	0.0304491374450072	undirected	AC108860.2	AC068620.3
AC108860.2	AL135999.1	0.0308151914109131	undirected	AC108860.2	AL135999.1
AC108860.2	AC008764.6	0.0271254765768017	undirected	AC108860.2	AC008764.6
AC108860.2	AC010326.3	0.0275379179919913	undirected	AC108860.2	AC010326.3
AL139286.2	AC005387.1	0.0435073018321427	undirected	AL139286.2	AC005387.1
AL139286.2	ZNF32-AS1	0.0763789255981722	undirected	AL139286.2	ZNF32-AS1
AL139286.2	AC078909.2	0.0297606289736742	undirected	AL139286.2	AC078909.2
AL139286.2	AC109322.1	0.0238721913958329	undirected	AL139286.2	AC109322.1
AL139286.2	AC132192.2	0.0565144157367739	undirected	AL139286.2	AC132192.2
AL139286.2	AC008741.2	0.111287285493819	undirected	AL139286.2	AC008741.2
AL139286.2	AC020891.2	0.0206496781475011	undirected	AL139286.2	AC020891.2
AL139286.2	AC092119.2	0.0856279946598786	undirected	AL139286.2	AC092119.2
AL139286.2	AC016027.1	0.0226156204253756	undirected	AL139286.2	AC016027.1
AL139286.2	AC008735.2	0.0276626479766902	undirected	AL139286.2	AC008735.2
AL139286.2	STAG3L5P-PVRIG2P-PILRB	0.033384490232927	undirected	AL139286.2	STAG3L5P-PVRIG2P-PILRB
AL139286.2	AL139089.1	0.0580379048115913	undirected	AL139286.2	AL139089.1
AL139286.2	AL033384.2	0.0241268148681015	undirected	AL139286.2	AL033384.2
AL139286.2	AC009065.8	0.057699943559633	undirected	AL139286.2	AC009065.8
AL139286.2	AL513218.1	0.0519237418181101	undirected	AL139286.2	AL513218.1
AL139286.2	AL031186.1	0.0417470959324861	undirected	AL139286.2	AL031186.1
AL139286.2	THUMPD3-AS1	0.0237560988169144	undirected	AL139286.2	THUMPD3-AS1
AL139286.2	AL928654.3	0.0443894985718033	undirected	AL139286.2	AL928654.3
AL139286.2	ZNF32-AS2	0.0627137513919915	undirected	AL139286.2	ZNF32-AS2
AL139286.2	AC092171.4	0.0859600249771501	undirected	AL139286.2	AC092171.4
AL139286.2	AL390719.2	0.040884579176104	undirected	AL139286.2	AL390719.2
AL139286.2	AL354836.1	0.0314686150416483	undirected	AL139286.2	AL354836.1
AL139286.2	AC020765.2	0.0305546542777212	undirected	AL139286.2	AC020765.2
AL139286.2	AC099676.1	0.0262850338166466	undirected	AL139286.2	AC099676.1
AL139286.2	AC116914.2	0.0353197731979429	undirected	AL139286.2	AC116914.2
AL139286.2	AC139530.1	0.0396982479771678	undirected	AL139286.2	AC139530.1
AL139286.2	AC004148.2	0.104315581272552	undirected	AL139286.2	AC004148.2
AL139286.2	AC018809.1	0.0671646810989849	undirected	AL139286.2	AC018809.1
AL139286.2	AL023284.4	0.022203265865584	undirected	AL139286.2	AL023284.4
AL139286.2	AL139123.1	0.0760590776165577	undirected	AL139286.2	AL139123.1
AL139286.2	AC011462.4	0.0930370683644568	undirected	AL139286.2	AC011462.4
AL139286.2	AC010542.5	0.0405577674996028	undirected	AL139286.2	AC010542.5
AL139286.2	CAPN10-AS1	0.103049702234218	undirected	AL139286.2	CAPN10-AS1
AL139286.2	AC068620.3	0.0781701626363268	undirected	AL139286.2	AC068620.3
AL139286.2	AL135999.1	0.0489823834909	undirected	AL139286.2	AL135999.1
AL139286.2	ARHGAP27P1-BPTFP1-KPNA2P3	0.0354946642419892	undirected	AL139286.2	ARHGAP27P1-BPTFP1-KPNA2P3
AL139286.2	LINC01311	0.0577029392531133	undirected	AL139286.2	LINC01311
AL139286.2	AC008764.6	0.0742119062304507	undirected	AL139286.2	AC008764.6
AL139286.2	AC010326.3	0.0428850195972072	undirected	AL139286.2	AC010326.3
AL139286.2	AC114730.3	0.0259049397077457	undirected	AL139286.2	AC114730.3
AC005387.1	ZNF32-AS1	0.0810620072170726	undirected	AC005387.1	ZNF32-AS1
AC005387.1	AC078909.2	0.0609370403171346	undirected	AC005387.1	AC078909.2
AC005387.1	MIR210HG	0.0212004871145718	undirected	AC005387.1	MIR210HG
AC005387.1	AC109322.1	0.0208910724773276	undirected	AC005387.1	AC109322.1
AC005387.1	AC092171.5	0.0267651463093418	undirected	AC005387.1	AC092171.5
AC005387.1	AC132192.2	0.057480987351083	undirected	AC005387.1	AC132192.2
AC005387.1	AC008741.2	0.0942909689395626	undirected	AC005387.1	AC008741.2
AC005387.1	AC020891.2	0.0427274130743616	undirected	AC005387.1	AC020891.2
AC005387.1	AC092119.2	0.113662921241099	undirected	AC005387.1	AC092119.2
AC005387.1	AC008735.2	0.0452690469615166	undirected	AC005387.1	AC008735.2
AC005387.1	STAG3L5P-PVRIG2P-PILRB	0.0690520947638222	undirected	AC005387.1	STAG3L5P-PVRIG2P-PILRB
AC005387.1	AL139089.1	0.0825479855307416	undirected	AC005387.1	AL139089.1
AC005387.1	AL033384.2	0.0413323244115002	undirected	AC005387.1	AL033384.2
AC005387.1	AC009065.8	0.0817143655491648	undirected	AC005387.1	AC009065.8
AC005387.1	AL513218.1	0.0803327073403966	undirected	AC005387.1	AL513218.1
AC005387.1	AL670729.1	0.0310441507389416	undirected	AC005387.1	AL670729.1
AC005387.1	AL031186.1	0.0413410681714163	undirected	AC005387.1	AL031186.1
AC005387.1	THUMPD3-AS1	0.0235975254618358	undirected	AC005387.1	THUMPD3-AS1
AC005387.1	AL928654.3	0.0432597907909935	undirected	AC005387.1	AL928654.3
AC005387.1	ZNF32-AS2	0.0417626771913011	undirected	AC005387.1	ZNF32-AS2
AC005387.1	AC092171.4	0.115784827705358	undirected	AC005387.1	AC092171.4
AC005387.1	AL390719.2	0.110978102298466	undirected	AC005387.1	AL390719.2
AC005387.1	AL354836.1	0.130305849555289	undirected	AC005387.1	AL354836.1
AC005387.1	AC020765.2	0.0474573932587611	undirected	AC005387.1	AC020765.2
AC005387.1	AC099676.1	0.0388468567366097	undirected	AC005387.1	AC099676.1
AC005387.1	AC116914.2	0.0559330535932734	undirected	AC005387.1	AC116914.2
AC005387.1	AC139530.1	0.041823416185343	undirected	AC005387.1	AC139530.1
AC005387.1	AC004148.2	0.117413960103748	undirected	AC005387.1	AC004148.2
AC005387.1	AC018809.1	0.0910281489506344	undirected	AC005387.1	AC018809.1
AC005387.1	MELTF-AS1	0.0237075111967354	undirected	AC005387.1	MELTF-AS1
AC005387.1	AL023284.4	0.0772795128054117	undirected	AC005387.1	AL023284.4
AC005387.1	AL139123.1	0.130519773211272	undirected	AC005387.1	AL139123.1
AC005387.1	AC011462.4	0.117249831274552	undirected	AC005387.1	AC011462.4
AC005387.1	AC010542.5	0.0787127687977894	undirected	AC005387.1	AC010542.5
AC005387.1	CAPN10-AS1	0.0881030644921854	undirected	AC005387.1	CAPN10-AS1
AC005387.1	AC068620.3	0.110115616551219	undirected	AC005387.1	AC068620.3
AC005387.1	AL135999.1	0.0526806026677818	undirected	AC005387.1	AL135999.1
AC005387.1	ARHGAP27P1-BPTFP1-KPNA2P3	0.0474472013035465	undirected	AC005387.1	ARHGAP27P1-BPTFP1-KPNA2P3
AC005387.1	LINC01311	0.0486750401805649	undirected	AC005387.1	LINC01311
AC005387.1	AC008764.6	0.0931382589232431	undirected	AC005387.1	AC008764.6
AC005387.1	AC010326.3	0.0632588144405251	undirected	AC005387.1	AC010326.3
AC005387.1	AC114730.3	0.0476079035142698	undirected	AC005387.1	AC114730.3
ZNF32-AS1	AC078909.2	0.0530915106797799	undirected	ZNF32-AS1	AC078909.2
ZNF32-AS1	HOXB-AS3	0.0269445810676911	undirected	ZNF32-AS1	HOXB-AS3
ZNF32-AS1	MIR210HG	0.0257979855233127	undirected	ZNF32-AS1	MIR210HG
ZNF32-AS1	AC109322.1	0.0251411152541653	undirected	ZNF32-AS1	AC109322.1
ZNF32-AS1	AC092171.5	0.0396599927859781	undirected	ZNF32-AS1	AC092171.5
ZNF32-AS1	AC132192.2	0.0735536102958447	undirected	ZNF32-AS1	AC132192.2
ZNF32-AS1	AC008741.2	0.123679004532111	undirected	ZNF32-AS1	AC008741.2
ZNF32-AS1	AC020891.2	0.0500341055134358	undirected	ZNF32-AS1	AC020891.2
ZNF32-AS1	AC092119.2	0.0876393842690709	undirected	ZNF32-AS1	AC092119.2
ZNF32-AS1	AC016027.1	0.036708423101808	undirected	ZNF32-AS1	AC016027.1
ZNF32-AS1	AC008735.2	0.0937992623613161	undirected	ZNF32-AS1	AC008735.2
ZNF32-AS1	STAG3L5P-PVRIG2P-PILRB	0.0796905173883798	undirected	ZNF32-AS1	STAG3L5P-PVRIG2P-PILRB
ZNF32-AS1	AC022007.1	0.032630086108904	undirected	ZNF32-AS1	AC022007.1
ZNF32-AS1	AL139089.1	0.086539444280377	undirected	ZNF32-AS1	AL139089.1
ZNF32-AS1	AL033384.2	0.0895745504008386	undirected	ZNF32-AS1	AL033384.2
ZNF32-AS1	C17orf82	0.0210360511001981	undirected	ZNF32-AS1	C17orf82
ZNF32-AS1	AC009065.8	0.0884113217084411	undirected	ZNF32-AS1	AC009065.8
ZNF32-AS1	AL513218.1	0.107433867673213	undirected	ZNF32-AS1	AL513218.1
ZNF32-AS1	AL670729.1	0.0242359444304616	undirected	ZNF32-AS1	AL670729.1
ZNF32-AS1	AL031186.1	0.0644080137702997	undirected	ZNF32-AS1	AL031186.1
ZNF32-AS1	THUMPD3-AS1	0.0539253193902121	undirected	ZNF32-AS1	THUMPD3-AS1
ZNF32-AS1	AL928654.3	0.0838464535040061	undirected	ZNF32-AS1	AL928654.3
ZNF32-AS1	ZNF32-AS2	0.108250089017404	undirected	ZNF32-AS1	ZNF32-AS2
ZNF32-AS1	LINC02012	0.0322063048233481	undirected	ZNF32-AS1	LINC02012
ZNF32-AS1	AC092171.4	0.0866799071166687	undirected	ZNF32-AS1	AC092171.4
ZNF32-AS1	AL390719.2	0.0757378920942191	undirected	ZNF32-AS1	AL390719.2
ZNF32-AS1	AL354836.1	0.0722153809019877	undirected	ZNF32-AS1	AL354836.1
ZNF32-AS1	AC020765.2	0.0462034703762753	undirected	ZNF32-AS1	AC020765.2
ZNF32-AS1	AC099676.1	0.0772792455513668	undirected	ZNF32-AS1	AC099676.1
ZNF32-AS1	AC116914.2	0.0801809408666719	undirected	ZNF32-AS1	AC116914.2
ZNF32-AS1	AC139530.1	0.0488711588227131	undirected	ZNF32-AS1	AC139530.1
ZNF32-AS1	AC004148.2	0.131023503529818	undirected	ZNF32-AS1	AC004148.2
ZNF32-AS1	AC018809.1	0.0823786420177676	undirected	ZNF32-AS1	AC018809.1
ZNF32-AS1	MELTF-AS1	0.0264509265052707	undirected	ZNF32-AS1	MELTF-AS1
ZNF32-AS1	AL023284.4	0.0546749098346496	undirected	ZNF32-AS1	AL023284.4
ZNF32-AS1	AL139123.1	0.0871446147070738	undirected	ZNF32-AS1	AL139123.1
ZNF32-AS1	AC011462.4	0.0884326314420999	undirected	ZNF32-AS1	AC011462.4
ZNF32-AS1	AC010542.5	0.0782952686178234	undirected	ZNF32-AS1	AC010542.5
ZNF32-AS1	CAPN10-AS1	0.106710097308838	undirected	ZNF32-AS1	CAPN10-AS1
ZNF32-AS1	AC068620.3	0.0960293718393319	undirected	ZNF32-AS1	AC068620.3
ZNF32-AS1	AL135999.1	0.0830797028116362	undirected	ZNF32-AS1	AL135999.1
ZNF32-AS1	ARHGAP27P1-BPTFP1-KPNA2P3	0.0933357308075079	undirected	ZNF32-AS1	ARHGAP27P1-BPTFP1-KPNA2P3
ZNF32-AS1	LINC01311	0.05157089098352	undirected	ZNF32-AS1	LINC01311
ZNF32-AS1	AC008764.6	0.0785923468360067	undirected	ZNF32-AS1	AC008764.6
ZNF32-AS1	AC010326.3	0.0774884183729793	undirected	ZNF32-AS1	AC010326.3
ZNF32-AS1	AC114730.3	0.0753637990389655	undirected	ZNF32-AS1	AC114730.3
AC078909.2	AC132192.2	0.047091944557319	undirected	AC078909.2	AC132192.2
AC078909.2	AC008741.2	0.0675371212654418	undirected	AC078909.2	AC008741.2
AC078909.2	AC092119.2	0.0768347881471608	undirected	AC078909.2	AC092119.2
AC078909.2	AC008735.2	0.0237350232799821	undirected	AC078909.2	AC008735.2
AC078909.2	STAG3L5P-PVRIG2P-PILRB	0.0295045928337565	undirected	AC078909.2	STAG3L5P-PVRIG2P-PILRB
AC078909.2	AL139089.1	0.0756567051720615	undirected	AC078909.2	AL139089.1
AC078909.2	AC009065.8	0.0579207124987942	undirected	AC078909.2	AC009065.8
AC078909.2	AL513218.1	0.0420221831392092	undirected	AC078909.2	AL513218.1
AC078909.2	AL928654.3	0.0294377174420174	undirected	AC078909.2	AL928654.3
AC078909.2	ZNF32-AS2	0.0299187204570608	undirected	AC078909.2	ZNF32-AS2
AC078909.2	AC092171.4	0.0780974564062497	undirected	AC078909.2	AC092171.4
AC078909.2	AL390719.2	0.045721338170393	undirected	AC078909.2	AL390719.2
AC078909.2	AL354836.1	0.04214197689031	undirected	AC078909.2	AL354836.1
AC078909.2	AC099676.1	0.0211618520587331	undirected	AC078909.2	AC099676.1
AC078909.2	AC116914.2	0.0206550417946239	undirected	AC078909.2	AC116914.2
AC078909.2	AC139530.1	0.0232880895945439	undirected	AC078909.2	AC139530.1
AC078909.2	AC004148.2	0.072120277324187	undirected	AC078909.2	AC004148.2
AC078909.2	AC018809.1	0.0510535930623232	undirected	AC078909.2	AC018809.1
AC078909.2	AL139123.1	0.0874053034087877	undirected	AC078909.2	AL139123.1
AC078909.2	AC011462.4	0.0674809758035943	undirected	AC078909.2	AC011462.4
AC078909.2	AC010542.5	0.0451743698662888	undirected	AC078909.2	AC010542.5
AC078909.2	CAPN10-AS1	0.0656473239143529	undirected	AC078909.2	CAPN10-AS1
AC078909.2	AC068620.3	0.07782386161633	undirected	AC078909.2	AC068620.3
AC078909.2	AL135999.1	0.0324519967660938	undirected	AC078909.2	AL135999.1
AC078909.2	ARHGAP27P1-BPTFP1-KPNA2P3	0.035173264840949	undirected	AC078909.2	ARHGAP27P1-BPTFP1-KPNA2P3
AC078909.2	LINC01311	0.0203527806806142	undirected	AC078909.2	LINC01311
AC078909.2	AC008764.6	0.0656487663318328	undirected	AC078909.2	AC008764.6
AC078909.2	AC010326.3	0.0324661786422422	undirected	AC078909.2	AC010326.3
HOXB-AS3	AC008741.2	0.0408035932962909	undirected	HOXB-AS3	AC008741.2
HOXB-AS3	AC092119.2	0.0303454127254236	undirected	HOXB-AS3	AC092119.2
HOXB-AS3	AL139089.1	0.0201972952170804	undirected	HOXB-AS3	AL139089.1
HOXB-AS3	AL928654.3	0.0296645751916199	undirected	HOXB-AS3	AL928654.3
HOXB-AS3	ZNF32-AS2	0.0296796137738174	undirected	HOXB-AS3	ZNF32-AS2
HOXB-AS3	AC004148.2	0.0389335918035531	undirected	HOXB-AS3	AC004148.2
HOXB-AS3	AC011462.4	0.0221055066755283	undirected	HOXB-AS3	AC011462.4
HOXB-AS3	CAPN10-AS1	0.0337157395063292	undirected	HOXB-AS3	CAPN10-AS1
HOXB-AS3	AC068620.3	0.0221310436471206	undirected	HOXB-AS3	AC068620.3
HOXB-AS3	AL135999.1	0.0226019971634015	undirected	HOXB-AS3	AL135999.1
MIR210HG	AC132192.2	0.0248825676331038	undirected	MIR210HG	AC132192.2
MIR210HG	AC008741.2	0.0297766957365182	undirected	MIR210HG	AC008741.2
MIR210HG	AC092119.2	0.0277290224791737	undirected	MIR210HG	AC092119.2
MIR210HG	AL139089.1	0.0261569818549819	undirected	MIR210HG	AL139089.1
MIR210HG	AC009065.8	0.0261483656022435	undirected	MIR210HG	AC009065.8
MIR210HG	AL513218.1	0.0226236144715389	undirected	MIR210HG	AL513218.1
MIR210HG	AL928654.3	0.026654596887923	undirected	MIR210HG	AL928654.3
MIR210HG	AC092171.4	0.0263533454494026	undirected	MIR210HG	AC092171.4
MIR210HG	AC004148.2	0.0361582694156209	undirected	MIR210HG	AC004148.2
MIR210HG	AC018809.1	0.0210978041893731	undirected	MIR210HG	AC018809.1
MIR210HG	AL139123.1	0.0284477269573302	undirected	MIR210HG	AL139123.1
MIR210HG	AC011462.4	0.0261980231707693	undirected	MIR210HG	AC011462.4
MIR210HG	CAPN10-AS1	0.0291036847991637	undirected	MIR210HG	CAPN10-AS1
MIR210HG	AC068620.3	0.0276532916007324	undirected	MIR210HG	AC068620.3
MIR210HG	AL135999.1	0.0236786994969717	undirected	MIR210HG	AL135999.1
MIR210HG	AC008764.6	0.0237329182359406	undirected	MIR210HG	AC008764.6
AC109322.1	AC010531.6	0.0799210507847897	undirected	AC109322.1	AC010531.6
AC109322.1	AC132192.2	0.0217205735982864	undirected	AC109322.1	AC132192.2
AC109322.1	YTHDF3-AS1	0.127196460715188	undirected	AC109322.1	YTHDF3-AS1
AC109322.1	AC008741.2	0.0275865299172751	undirected	AC109322.1	AC008741.2
AC109322.1	AC092119.2	0.0280156779917181	undirected	AC109322.1	AC092119.2
AC109322.1	LINC01816	0.053390429756873	undirected	AC109322.1	LINC01816
AC109322.1	AC008105.2	0.0210965780547255	undirected	AC109322.1	AC008105.2
AC109322.1	AC022007.1	0.0308461985473815	undirected	AC109322.1	AC022007.1
AC109322.1	AL139089.1	0.0219308970667771	undirected	AC109322.1	AL139089.1
AC109322.1	C17orf82	0.0312179883112585	undirected	AC109322.1	C17orf82
AC109322.1	AC009065.8	0.0329177594655489	undirected	AC109322.1	AC009065.8
AC109322.1	AL109917.1	0.0472834464214434	undirected	AC109322.1	AL109917.1
AC109322.1	AC092171.4	0.0469095782128476	undirected	AC109322.1	AC092171.4
AC109322.1	AC138696.2	0.134450245083406	undirected	AC109322.1	AC138696.2
AC109322.1	AL390719.2	0.0227405214719541	undirected	AC109322.1	AL390719.2
AC109322.1	AC020765.2	0.0782476419767427	undirected	AC109322.1	AC020765.2
AC109322.1	AC139530.1	0.0568827393197265	undirected	AC109322.1	AC139530.1
AC109322.1	AC004148.2	0.0295592444860483	undirected	AC109322.1	AC004148.2
AC109322.1	AC018809.1	0.025220749545156	undirected	AC109322.1	AC018809.1
AC109322.1	AL139123.1	0.0312466751491835	undirected	AC109322.1	AL139123.1
AC109322.1	AC011462.4	0.0301408205892224	undirected	AC109322.1	AC011462.4
AC109322.1	CAPN10-AS1	0.0242142097428172	undirected	AC109322.1	CAPN10-AS1
AC109322.1	AC068620.3	0.0311022005251994	undirected	AC109322.1	AC068620.3
AC109322.1	LINC01311	0.0285043748719633	undirected	AC109322.1	LINC01311
AC109322.1	AC008764.6	0.0346045189597966	undirected	AC109322.1	AC008764.6
AC010531.6	YTHDF3-AS1	0.0798996076670118	undirected	AC010531.6	YTHDF3-AS1
AC010531.6	AC008741.2	0.0201909658065506	undirected	AC010531.6	AC008741.2
AC010531.6	AC092119.2	0.0215042014235466	undirected	AC010531.6	AC092119.2
AC010531.6	AC009065.8	0.0209398496009525	undirected	AC010531.6	AC009065.8
AC010531.6	AC092171.4	0.0424979210977289	undirected	AC010531.6	AC092171.4
AC010531.6	AC138696.2	0.0332660115410617	undirected	AC010531.6	AC138696.2
AC010531.6	AC020765.2	0.0586166062257768	undirected	AC010531.6	AC020765.2
AC010531.6	AC139530.1	0.0475920488922451	undirected	AC010531.6	AC139530.1
AC010531.6	AC018809.1	0.0209923130653479	undirected	AC010531.6	AC018809.1
AC010531.6	AL139123.1	0.0253049681831701	undirected	AC010531.6	AL139123.1
AC010531.6	AC011462.4	0.0213057986924671	undirected	AC010531.6	AC011462.4
AC010531.6	AC068620.3	0.0240248543333231	undirected	AC010531.6	AC068620.3
AC010531.6	LINC01311	0.0257360496912927	undirected	AC010531.6	LINC01311
AC010531.6	AC008764.6	0.0261472272183952	undirected	AC010531.6	AC008764.6
AC092171.5	AC008741.2	0.0651959382589091	undirected	AC092171.5	AC008741.2
AC092171.5	AC092119.2	0.0385748043552056	undirected	AC092171.5	AC092119.2
AC092171.5	AC008105.2	0.0324564843503012	undirected	AC092171.5	AC008105.2
AC092171.5	AL139089.1	0.0324793173788719	undirected	AC092171.5	AL139089.1
AC092171.5	C17orf82	0.0397179814208831	undirected	AC092171.5	C17orf82
AC092171.5	AC009065.8	0.0344608409944701	undirected	AC092171.5	AC009065.8
AC092171.5	AL513218.1	0.0348860664404165	undirected	AC092171.5	AL513218.1
AC092171.5	AL928654.3	0.021515708355241	undirected	AC092171.5	AL928654.3
AC092171.5	ZNF32-AS2	0.0340219674272146	undirected	AC092171.5	ZNF32-AS2
AC092171.5	AC092171.4	0.0543932086046879	undirected	AC092171.5	AC092171.4
AC092171.5	AL390719.2	0.025430091827699	undirected	AC092171.5	AL390719.2
AC092171.5	AC139530.1	0.0352013377314326	undirected	AC092171.5	AC139530.1
AC092171.5	AC004148.2	0.0481003059996728	undirected	AC092171.5	AC004148.2
AC092171.5	AC018809.1	0.040551563870572	undirected	AC092171.5	AC018809.1
AC092171.5	AL139123.1	0.0469426725955989	undirected	AC092171.5	AL139123.1
AC092171.5	AC011462.4	0.0472348371573807	undirected	AC092171.5	AC011462.4
AC092171.5	AC010542.5	0.0244824032093213	undirected	AC092171.5	AC010542.5
AC092171.5	CAPN10-AS1	0.0568304547793737	undirected	AC092171.5	CAPN10-AS1
AC092171.5	AC068620.3	0.0425072214175682	undirected	AC092171.5	AC068620.3
AC092171.5	AL135999.1	0.0270463970460438	undirected	AC092171.5	AL135999.1
AC092171.5	ARHGAP27P1-BPTFP1-KPNA2P3	0.0218279006438716	undirected	AC092171.5	ARHGAP27P1-BPTFP1-KPNA2P3
AC092171.5	AC008764.6	0.0298378032499855	undirected	AC092171.5	AC008764.6
AC092171.5	AC010326.3	0.0302085917840373	undirected	AC092171.5	AC010326.3
AC132192.2	AC008741.2	0.131744393733986	undirected	AC132192.2	AC008741.2
AC132192.2	AC020891.2	0.0242290380547414	undirected	AC132192.2	AC020891.2
AC132192.2	AC092119.2	0.1574156509562	undirected	AC132192.2	AC092119.2
AC132192.2	AC016027.1	0.0227198088666567	undirected	AC132192.2	AC016027.1
AC132192.2	AC008735.2	0.0289014313323838	undirected	AC132192.2	AC008735.2
AC132192.2	STAG3L5P-PVRIG2P-PILRB	0.0368277773935605	undirected	AC132192.2	STAG3L5P-PVRIG2P-PILRB
AC132192.2	AL139089.1	0.110184363879804	undirected	AC132192.2	AL139089.1
AC132192.2	AL033384.2	0.0212533795162184	undirected	AC132192.2	AL033384.2
AC132192.2	AC009065.8	0.0710502214342085	undirected	AC132192.2	AC009065.8
AC132192.2	AL513218.1	0.0492502115774581	undirected	AC132192.2	AL513218.1
AC132192.2	AL031186.1	0.031278321533262	undirected	AC132192.2	AL031186.1
AC132192.2	AL928654.3	0.0460129146311834	undirected	AC132192.2	AL928654.3
AC132192.2	ZNF32-AS2	0.0525703895663826	undirected	AC132192.2	ZNF32-AS2
AC132192.2	AC092171.4	0.121406217610629	undirected	AC132192.2	AC092171.4
AC132192.2	AL390719.2	0.0631775093201079	undirected	AC132192.2	AL390719.2
AC132192.2	AL354836.1	0.0357824581525796	undirected	AC132192.2	AL354836.1
AC132192.2	AC020765.2	0.0317963798384476	undirected	AC132192.2	AC020765.2
AC132192.2	AC099676.1	0.0289696260676107	undirected	AC132192.2	AC099676.1
AC132192.2	AC116914.2	0.0411504995789734	undirected	AC132192.2	AC116914.2
AC132192.2	AC139530.1	0.0344904103045862	undirected	AC132192.2	AC139530.1
AC132192.2	AC004148.2	0.113438820555826	undirected	AC132192.2	AC004148.2
AC132192.2	AC018809.1	0.0731863931511118	undirected	AC132192.2	AC018809.1
AC132192.2	MELTF-AS1	0.0207028400117066	undirected	AC132192.2	MELTF-AS1
AC132192.2	AL023284.4	0.0234576397820384	undirected	AC132192.2	AL023284.4
AC132192.2	AL139123.1	0.11607886615471	undirected	AC132192.2	AL139123.1
AC132192.2	AC011462.4	0.104650294522602	undirected	AC132192.2	AC011462.4
AC132192.2	AC010542.5	0.0479318410011082	undirected	AC132192.2	AC010542.5
AC132192.2	CAPN10-AS1	0.130901735602188	undirected	AC132192.2	CAPN10-AS1
AC132192.2	AC068620.3	0.108882838144914	undirected	AC132192.2	AC068620.3
AC132192.2	AL135999.1	0.0485660945343708	undirected	AC132192.2	AL135999.1
AC132192.2	ARHGAP27P1-BPTFP1-KPNA2P3	0.0347434720367086	undirected	AC132192.2	ARHGAP27P1-BPTFP1-KPNA2P3
AC132192.2	LINC01311	0.0536539575321604	undirected	AC132192.2	LINC01311
AC132192.2	AC008764.6	0.141319101687039	undirected	AC132192.2	AC008764.6
AC132192.2	AC010326.3	0.0463856040327124	undirected	AC132192.2	AC010326.3
AC132192.2	AC114730.3	0.0228227794246892	undirected	AC132192.2	AC114730.3
YTHDF3-AS1	LINC01816	0.0238374290803603	undirected	YTHDF3-AS1	LINC01816
YTHDF3-AS1	AC008105.2	0.0219849976844741	undirected	YTHDF3-AS1	AC008105.2
YTHDF3-AS1	AC022007.1	0.024621038212335	undirected	YTHDF3-AS1	AC022007.1
YTHDF3-AS1	C17orf82	0.0247846675665852	undirected	YTHDF3-AS1	C17orf82
YTHDF3-AS1	AL109917.1	0.039476079650847	undirected	YTHDF3-AS1	AL109917.1
YTHDF3-AS1	AC092171.4	0.0286206725294142	undirected	YTHDF3-AS1	AC092171.4
YTHDF3-AS1	AC138696.2	0.0800155861256784	undirected	YTHDF3-AS1	AC138696.2
YTHDF3-AS1	AC020765.2	0.0824102936505946	undirected	YTHDF3-AS1	AC020765.2
YTHDF3-AS1	AC139530.1	0.0747073447511469	undirected	YTHDF3-AS1	AC139530.1
YTHDF3-AS1	LINC01311	0.0233024396658195	undirected	YTHDF3-AS1	LINC01311
AC008741.2	AC020891.2	0.0763821804208521	undirected	AC008741.2	AC020891.2
AC008741.2	AC092119.2	0.149766958219484	undirected	AC008741.2	AC092119.2
AC008741.2	AC016027.1	0.0542440132108311	undirected	AC008741.2	AC016027.1
AC008741.2	AC008735.2	0.0869036523259737	undirected	AC008741.2	AC008735.2
AC008741.2	STAG3L5P-PVRIG2P-PILRB	0.0902113015722499	undirected	AC008741.2	STAG3L5P-PVRIG2P-PILRB
AC008741.2	AC022007.1	0.0348283566762128	undirected	AC008741.2	AC022007.1
AC008741.2	AL139089.1	0.115958734210357	undirected	AC008741.2	AL139089.1
AC008741.2	AL033384.2	0.0959526559608426	undirected	AC008741.2	AL033384.2
AC008741.2	AC009065.8	0.104727095325031	undirected	AC008741.2	AC009065.8
AC008741.2	AL513218.1	0.107751529785068	undirected	AC008741.2	AL513218.1
AC008741.2	AL670729.1	0.0338934649993034	undirected	AC008741.2	AL670729.1
AC008741.2	AL031186.1	0.0845563858389532	undirected	AC008741.2	AL031186.1
AC008741.2	THUMPD3-AS1	0.0871312950946098	undirected	AC008741.2	THUMPD3-AS1
AC008741.2	AL928654.3	0.116843334467954	undirected	AC008741.2	AL928654.3
AC008741.2	ZNF32-AS2	0.125598113114615	undirected	AC008741.2	ZNF32-AS2
AC008741.2	LINC02012	0.0310390518949322	undirected	AC008741.2	LINC02012
AC008741.2	AC092171.4	0.120727271396051	undirected	AC008741.2	AC092171.4
AC008741.2	AL390719.2	0.0976880745541903	undirected	AC008741.2	AL390719.2
AC008741.2	AL354836.1	0.082655246724358	undirected	AC008741.2	AL354836.1
AC008741.2	AC020765.2	0.0529102658631071	undirected	AC008741.2	AC020765.2
AC008741.2	AC099676.1	0.0941692367223234	undirected	AC008741.2	AC099676.1
AC008741.2	AC116914.2	0.112132468702568	undirected	AC008741.2	AC116914.2
AC008741.2	AC139530.1	0.054366537549087	undirected	AC008741.2	AC139530.1
AC008741.2	AC004148.2	0.12869228670852	undirected	AC008741.2	AC004148.2
AC008741.2	AC018809.1	0.124143101730024	undirected	AC008741.2	AC018809.1
AC008741.2	MELTF-AS1	0.0295301127221445	undirected	AC008741.2	MELTF-AS1
AC008741.2	AL023284.4	0.0487178532027764	undirected	AC008741.2	AL023284.4
AC008741.2	AL139123.1	0.120535367843844	undirected	AC008741.2	AL139123.1
AC008741.2	AC011462.4	0.135818638631112	undirected	AC008741.2	AC011462.4
AC008741.2	AC010542.5	0.116663856515286	undirected	AC008741.2	AC010542.5
AC008741.2	CAPN10-AS1	0.142425268065307	undirected	AC008741.2	CAPN10-AS1
AC008741.2	AC068620.3	0.133642132217366	undirected	AC008741.2	AC068620.3
AC008741.2	AL135999.1	0.112564994520822	undirected	AC008741.2	AL135999.1
AC008741.2	ARHGAP27P1-BPTFP1-KPNA2P3	0.0969036634463866	undirected	AC008741.2	ARHGAP27P1-BPTFP1-KPNA2P3
AC008741.2	LINC01311	0.0724631736570539	undirected	AC008741.2	LINC01311
AC008741.2	AC008764.6	0.124612455899662	undirected	AC008741.2	AC008764.6
AC008741.2	AC010326.3	0.10539550588014	undirected	AC008741.2	AC010326.3
AC008741.2	AC114730.3	0.0895260248443202	undirected	AC008741.2	AC114730.3
AC020891.2	AC092119.2	0.0618579949803132	undirected	AC020891.2	AC092119.2
AC020891.2	AC008735.2	0.0255462349077921	undirected	AC020891.2	AC008735.2
AC020891.2	STAG3L5P-PVRIG2P-PILRB	0.0242767001310811	undirected	AC020891.2	STAG3L5P-PVRIG2P-PILRB
AC020891.2	AL139089.1	0.0480635932857782	undirected	AC020891.2	AL139089.1
AC020891.2	AL033384.2	0.023278869015497	undirected	AC020891.2	AL033384.2
AC020891.2	AC009065.8	0.0357831271761486	undirected	AC020891.2	AC009065.8
AC020891.2	AL513218.1	0.0356533619001873	undirected	AC020891.2	AL513218.1
AC020891.2	AL928654.3	0.0371106821159208	undirected	AC020891.2	AL928654.3
AC020891.2	ZNF32-AS2	0.0391036053207405	undirected	AC020891.2	ZNF32-AS2
AC020891.2	AC092171.4	0.0549332386507344	undirected	AC020891.2	AC092171.4
AC020891.2	AL390719.2	0.0421966355637182	undirected	AC020891.2	AL390719.2
AC020891.2	AL354836.1	0.026850705415366	undirected	AC020891.2	AL354836.1
AC020891.2	AC099676.1	0.0216003660846028	undirected	AC020891.2	AC099676.1
AC020891.2	AC116914.2	0.0204308446506192	undirected	AC020891.2	AC116914.2
AC020891.2	AC004148.2	0.0696829502259854	undirected	AC020891.2	AC004148.2
AC020891.2	AC018809.1	0.0485169229106627	undirected	AC020891.2	AC018809.1
AC020891.2	AL139123.1	0.0567354341785755	undirected	AC020891.2	AL139123.1
AC020891.2	AC011462.4	0.0591016507759017	undirected	AC020891.2	AC011462.4
AC020891.2	AC010542.5	0.0338103194236659	undirected	AC020891.2	AC010542.5
AC020891.2	CAPN10-AS1	0.0732937057444486	undirected	AC020891.2	CAPN10-AS1
AC020891.2	AC068620.3	0.0625670094886088	undirected	AC020891.2	AC068620.3
AC020891.2	AL135999.1	0.0380575386729852	undirected	AC020891.2	AL135999.1
AC020891.2	ARHGAP27P1-BPTFP1-KPNA2P3	0.0237862443558163	undirected	AC020891.2	ARHGAP27P1-BPTFP1-KPNA2P3
AC020891.2	AC008764.6	0.0417662777956545	undirected	AC020891.2	AC008764.6
AC020891.2	AC010326.3	0.0300697208789595	undirected	AC020891.2	AC010326.3
AC020891.2	AC114730.3	0.0236122310017868	undirected	AC020891.2	AC114730.3
AC092119.2	AC016027.1	0.0437537533381036	undirected	AC092119.2	AC016027.1
AC092119.2	AC008735.2	0.0609179081863467	undirected	AC092119.2	AC008735.2
AC092119.2	STAG3L5P-PVRIG2P-PILRB	0.0829502319430125	undirected	AC092119.2	STAG3L5P-PVRIG2P-PILRB
AC092119.2	AC022007.1	0.0235579197690194	undirected	AC092119.2	AC022007.1
AC092119.2	AL139089.1	0.126191587249315	undirected	AC092119.2	AL139089.1
AC092119.2	AL033384.2	0.0511454825717406	undirected	AC092119.2	AL033384.2
AC092119.2	AC009065.8	0.0875914452548407	undirected	AC092119.2	AC009065.8
AC092119.2	AL513218.1	0.070279376981284	undirected	AC092119.2	AL513218.1
AC092119.2	AL670729.1	0.028593242039409	undirected	AC092119.2	AL670729.1
AC092119.2	AL031186.1	0.0654105766422684	undirected	AC092119.2	AL031186.1
AC092119.2	THUMPD3-AS1	0.0424012567655367	undirected	AC092119.2	THUMPD3-AS1
AC092119.2	AL928654.3	0.0593816910812052	undirected	AC092119.2	AL928654.3
AC092119.2	ZNF32-AS2	0.0686849945005856	undirected	AC092119.2	ZNF32-AS2
AC092119.2	LINC02012	0.0242640633443206	undirected	AC092119.2	LINC02012
AC092119.2	AC092171.4	0.122617059865475	undirected	AC092119.2	AC092171.4
AC092119.2	AL390719.2	0.133432836636068	undirected	AC092119.2	AL390719.2
AC092119.2	AL354836.1	0.102708246626819	undirected	AC092119.2	AL354836.1
AC092119.2	AC020765.2	0.0556302324117925	undirected	AC092119.2	AC020765.2
AC092119.2	AC099676.1	0.0631817214146638	undirected	AC092119.2	AC099676.1
AC092119.2	AC116914.2	0.0871545015023917	undirected	AC092119.2	AC116914.2
AC092119.2	AC139530.1	0.053512264720105	undirected	AC092119.2	AC139530.1
AC092119.2	AC004148.2	0.130220840031566	undirected	AC092119.2	AC004148.2
AC092119.2	AC018809.1	0.093677544138194	undirected	AC092119.2	AC018809.1
AC092119.2	MELTF-AS1	0.0306232335252542	undirected	AC092119.2	MELTF-AS1
AC092119.2	AL023284.4	0.0601139917676637	undirected	AC092119.2	AL023284.4
AC092119.2	AL139123.1	0.127624454497731	undirected	AC092119.2	AL139123.1
AC092119.2	AC011462.4	0.118480608682511	undirected	AC092119.2	AC011462.4
AC092119.2	AC010542.5	0.0888680054243931	undirected	AC092119.2	AC010542.5
AC092119.2	CAPN10-AS1	0.137878242609952	undirected	AC092119.2	CAPN10-AS1
AC092119.2	AC068620.3	0.125112483626644	undirected	AC092119.2	AC068620.3
AC092119.2	AL135999.1	0.0636067018767229	undirected	AC092119.2	AL135999.1
AC092119.2	ARHGAP27P1-BPTFP1-KPNA2P3	0.0677251831616506	undirected	AC092119.2	ARHGAP27P1-BPTFP1-KPNA2P3
AC092119.2	LINC01311	0.0839519957152388	undirected	AC092119.2	LINC01311
AC092119.2	AC008764.6	0.155885640860817	undirected	AC092119.2	AC008764.6
AC092119.2	AC010326.3	0.0812152230096682	undirected	AC092119.2	AC010326.3
AC092119.2	AC114730.3	0.0589002854189276	undirected	AC092119.2	AC114730.3
AC016027.1	AC008735.2	0.0208787648483794	undirected	AC016027.1	AC008735.2
AC016027.1	AL139089.1	0.0464961300401697	undirected	AC016027.1	AL139089.1
AC016027.1	AC009065.8	0.0240511411291233	undirected	AC016027.1	AC009065.8
AC016027.1	AL513218.1	0.0245972089338916	undirected	AC016027.1	AL513218.1
AC016027.1	AL928654.3	0.0241623821748929	undirected	AC016027.1	AL928654.3
AC016027.1	ZNF32-AS2	0.0348749504462531	undirected	AC016027.1	ZNF32-AS2
AC016027.1	AC092171.4	0.0453968911732371	undirected	AC016027.1	AC092171.4
AC016027.1	AL390719.2	0.0226174812586415	undirected	AC016027.1	AL390719.2
AC016027.1	AC004148.2	0.0484473411899047	undirected	AC016027.1	AC004148.2
AC016027.1	AC018809.1	0.0315502206727847	undirected	AC016027.1	AC018809.1
AC016027.1	AL139123.1	0.0390452789923541	undirected	AC016027.1	AL139123.1
AC016027.1	AC011462.4	0.0348489599735912	undirected	AC016027.1	AC011462.4
AC016027.1	CAPN10-AS1	0.056404210992467	undirected	AC016027.1	CAPN10-AS1
AC016027.1	AC068620.3	0.0386076849820731	undirected	AC016027.1	AC068620.3
AC016027.1	AL135999.1	0.0269701900247949	undirected	AC016027.1	AL135999.1
AC016027.1	ARHGAP27P1-BPTFP1-KPNA2P3	0.0203464318216262	undirected	AC016027.1	ARHGAP27P1-BPTFP1-KPNA2P3
AC016027.1	LINC01311	0.0490115364536871	undirected	AC016027.1	LINC01311
AC016027.1	AC008764.6	0.0394377267384468	undirected	AC016027.1	AC008764.6
AC016027.1	AC010326.3	0.0280880908889776	undirected	AC016027.1	AC010326.3
AC008735.2	STAG3L5P-PVRIG2P-PILRB	0.0559577492046677	undirected	AC008735.2	STAG3L5P-PVRIG2P-PILRB
AC008735.2	AL139089.1	0.0586034062368139	undirected	AC008735.2	AL139089.1
AC008735.2	AL033384.2	0.0649816790744713	undirected	AC008735.2	AL033384.2
AC008735.2	AC009065.8	0.0516295105018833	undirected	AC008735.2	AC009065.8
AC008735.2	AL513218.1	0.0807152719560413	undirected	AC008735.2	AL513218.1
AC008735.2	AL031186.1	0.0529732019791384	undirected	AC008735.2	AL031186.1
AC008735.2	THUMPD3-AS1	0.0332405489146921	undirected	AC008735.2	THUMPD3-AS1
AC008735.2	AL928654.3	0.0935309065575154	undirected	AC008735.2	AL928654.3
AC008735.2	ZNF32-AS2	0.0881747235750302	undirected	AC008735.2	ZNF32-AS2
AC008735.2	AC092171.4	0.060097816395231	undirected	AC008735.2	AC092171.4
AC008735.2	AL390719.2	0.0372083005774041	undirected	AC008735.2	AL390719.2
AC008735.2	AL354836.1	0.0321278314770988	undirected	AC008735.2	AL354836.1
AC008735.2	AC099676.1	0.0582736197441234	undirected	AC008735.2	AC099676.1
AC008735.2	AC116914.2	0.0521547398015284	undirected	AC008735.2	AC116914.2
AC008735.2	AC004148.2	0.110992776977878	undirected	AC008735.2	AC004148.2
AC008735.2	AC018809.1	0.0707836378622099	undirected	AC008735.2	AC018809.1
AC008735.2	AL023284.4	0.0275450512184215	undirected	AC008735.2	AL023284.4
AC008735.2	AL139123.1	0.0592131321751273	undirected	AC008735.2	AL139123.1
AC008735.2	AC011462.4	0.0655789757925225	undirected	AC008735.2	AC011462.4
AC008735.2	AC010542.5	0.040575669059344	undirected	AC008735.2	AC010542.5
AC008735.2	CAPN10-AS1	0.0802514034882825	undirected	AC008735.2	CAPN10-AS1
AC008735.2	AC068620.3	0.0614744135272719	undirected	AC008735.2	AC068620.3
AC008735.2	AL135999.1	0.108618660914732	undirected	AC008735.2	AL135999.1
AC008735.2	ARHGAP27P1-BPTFP1-KPNA2P3	0.0519703977034617	undirected	AC008735.2	ARHGAP27P1-BPTFP1-KPNA2P3
AC008735.2	LINC01311	0.0240874438404779	undirected	AC008735.2	LINC01311
AC008735.2	AC008764.6	0.0453166735455651	undirected	AC008735.2	AC008764.6
AC008735.2	AC010326.3	0.0649835588401216	undirected	AC008735.2	AC010326.3
AC008735.2	AC114730.3	0.0617659457791297	undirected	AC008735.2	AC114730.3
LINC01816	AL109917.1	0.0225148462211231	undirected	LINC01816	AL109917.1
LINC01816	AC020765.2	0.0208984071522326	undirected	LINC01816	AC020765.2
STAG3L5P-PVRIG2P-PILRB	AC022007.1	0.0316594993863318	undirected	STAG3L5P-PVRIG2P-PILRB	AC022007.1
STAG3L5P-PVRIG2P-PILRB	AL139089.1	0.0651181197003159	undirected	STAG3L5P-PVRIG2P-PILRB	AL139089.1
STAG3L5P-PVRIG2P-PILRB	AL033384.2	0.0430798504380088	undirected	STAG3L5P-PVRIG2P-PILRB	AL033384.2
STAG3L5P-PVRIG2P-PILRB	AC009065.8	0.0718557557098482	undirected	STAG3L5P-PVRIG2P-PILRB	AC009065.8
STAG3L5P-PVRIG2P-PILRB	AL513218.1	0.0695686674736639	undirected	STAG3L5P-PVRIG2P-PILRB	AL513218.1
STAG3L5P-PVRIG2P-PILRB	AL670729.1	0.0201227586592615	undirected	STAG3L5P-PVRIG2P-PILRB	AL670729.1
STAG3L5P-PVRIG2P-PILRB	AL031186.1	0.0392212532484232	undirected	STAG3L5P-PVRIG2P-PILRB	AL031186.1
STAG3L5P-PVRIG2P-PILRB	THUMPD3-AS1	0.0397935973590397	undirected	STAG3L5P-PVRIG2P-PILRB	THUMPD3-AS1
STAG3L5P-PVRIG2P-PILRB	AL928654.3	0.0577426747981628	undirected	STAG3L5P-PVRIG2P-PILRB	AL928654.3
STAG3L5P-PVRIG2P-PILRB	ZNF32-AS2	0.055298686686576	undirected	STAG3L5P-PVRIG2P-PILRB	ZNF32-AS2
STAG3L5P-PVRIG2P-PILRB	AC092171.4	0.0834660813396299	undirected	STAG3L5P-PVRIG2P-PILRB	AC092171.4
STAG3L5P-PVRIG2P-PILRB	AL390719.2	0.0608960274069417	undirected	STAG3L5P-PVRIG2P-PILRB	AL390719.2
STAG3L5P-PVRIG2P-PILRB	AL354836.1	0.048445218292525	undirected	STAG3L5P-PVRIG2P-PILRB	AL354836.1
STAG3L5P-PVRIG2P-PILRB	AC020765.2	0.0265019581553967	undirected	STAG3L5P-PVRIG2P-PILRB	AC020765.2
STAG3L5P-PVRIG2P-PILRB	AC099676.1	0.0480332979166622	undirected	STAG3L5P-PVRIG2P-PILRB	AC099676.1
STAG3L5P-PVRIG2P-PILRB	AC116914.2	0.0415880917931545	undirected	STAG3L5P-PVRIG2P-PILRB	AC116914.2
STAG3L5P-PVRIG2P-PILRB	AC139530.1	0.0251224334186142	undirected	STAG3L5P-PVRIG2P-PILRB	AC139530.1
STAG3L5P-PVRIG2P-PILRB	AC004148.2	0.106017272194975	undirected	STAG3L5P-PVRIG2P-PILRB	AC004148.2
STAG3L5P-PVRIG2P-PILRB	AC018809.1	0.0905493682722297	undirected	STAG3L5P-PVRIG2P-PILRB	AC018809.1
STAG3L5P-PVRIG2P-PILRB	AL023284.4	0.0321249651985605	undirected	STAG3L5P-PVRIG2P-PILRB	AL023284.4
STAG3L5P-PVRIG2P-PILRB	AL139123.1	0.0880795729185754	undirected	STAG3L5P-PVRIG2P-PILRB	AL139123.1
STAG3L5P-PVRIG2P-PILRB	AC011462.4	0.0859314520085293	undirected	STAG3L5P-PVRIG2P-PILRB	AC011462.4
STAG3L5P-PVRIG2P-PILRB	AC010542.5	0.0539345872953394	undirected	STAG3L5P-PVRIG2P-PILRB	AC010542.5
STAG3L5P-PVRIG2P-PILRB	CAPN10-AS1	0.0833695506283229	undirected	STAG3L5P-PVRIG2P-PILRB	CAPN10-AS1
STAG3L5P-PVRIG2P-PILRB	AC068620.3	0.0822888093287092	undirected	STAG3L5P-PVRIG2P-PILRB	AC068620.3
STAG3L5P-PVRIG2P-PILRB	AL135999.1	0.0675467992824418	undirected	STAG3L5P-PVRIG2P-PILRB	AL135999.1
STAG3L5P-PVRIG2P-PILRB	ARHGAP27P1-BPTFP1-KPNA2P3	0.0450429584137376	undirected	STAG3L5P-PVRIG2P-PILRB	ARHGAP27P1-BPTFP1-KPNA2P3
STAG3L5P-PVRIG2P-PILRB	LINC01311	0.0270893161416913	undirected	STAG3L5P-PVRIG2P-PILRB	LINC01311
STAG3L5P-PVRIG2P-PILRB	AC008764.6	0.0688808656657264	undirected	STAG3L5P-PVRIG2P-PILRB	AC008764.6
STAG3L5P-PVRIG2P-PILRB	AC010326.3	0.0580399406314831	undirected	STAG3L5P-PVRIG2P-PILRB	AC010326.3
STAG3L5P-PVRIG2P-PILRB	AC114730.3	0.0360774830527865	undirected	STAG3L5P-PVRIG2P-PILRB	AC114730.3
AC008105.2	AC022007.1	0.0304846596034568	undirected	AC008105.2	AC022007.1
AC008105.2	C17orf82	0.030002032106504	undirected	AC008105.2	C17orf82
AC008105.2	AC092171.4	0.0207960432989011	undirected	AC008105.2	AC092171.4
AC008105.2	AC020765.2	0.0289347176092454	undirected	AC008105.2	AC020765.2
AC008105.2	AC139530.1	0.0246604468014598	undirected	AC008105.2	AC139530.1
AC022007.1	AC009065.8	0.0321457587345443	undirected	AC022007.1	AC009065.8
AC022007.1	AL513218.1	0.02220340547961	undirected	AC022007.1	AL513218.1
AC022007.1	THUMPD3-AS1	0.086543603528546	undirected	AC022007.1	THUMPD3-AS1
AC022007.1	ZNF32-AS2	0.0254423852176383	undirected	AC022007.1	ZNF32-AS2
AC022007.1	AC092171.4	0.0360818421161037	undirected	AC022007.1	AC092171.4
AC022007.1	AC020765.2	0.0349817748575444	undirected	AC022007.1	AC020765.2
AC022007.1	AC139530.1	0.0313694092248864	undirected	AC022007.1	AC139530.1
AC022007.1	AC004148.2	0.0356833863581173	undirected	AC022007.1	AC004148.2
AC022007.1	AC018809.1	0.0594586108585761	undirected	AC022007.1	AC018809.1
AC022007.1	AL139123.1	0.0267121439242083	undirected	AC022007.1	AL139123.1
AC022007.1	AC011462.4	0.0290913217979006	undirected	AC022007.1	AC011462.4
AC022007.1	CAPN10-AS1	0.0303704411303949	undirected	AC022007.1	CAPN10-AS1
AC022007.1	AC068620.3	0.0270500519312683	undirected	AC022007.1	AC068620.3
AC022007.1	AL135999.1	0.0206234202664712	undirected	AC022007.1	AL135999.1
AC022007.1	AC008764.6	0.0274752718786239	undirected	AC022007.1	AC008764.6
AC022007.1	AC010326.3	0.0234715663621801	undirected	AC022007.1	AC010326.3
AL139089.1	AL033384.2	0.043020143084356	undirected	AL139089.1	AL033384.2
AL139089.1	AC009065.8	0.0709971664593628	undirected	AL139089.1	AC009065.8
AL139089.1	AL513218.1	0.0686739495381457	undirected	AL139089.1	AL513218.1
AL139089.1	AL031186.1	0.0480177320209738	undirected	AL139089.1	AL031186.1
AL139089.1	THUMPD3-AS1	0.0303268939767127	undirected	AL139089.1	THUMPD3-AS1
AL139089.1	AL928654.3	0.05283784955609	undirected	AL139089.1	AL928654.3
AL139089.1	ZNF32-AS2	0.0578253639920197	undirected	AL139089.1	ZNF32-AS2
AL139089.1	LINC02012	0.0219956265656077	undirected	AL139089.1	LINC02012
AL139089.1	AC092171.4	0.114680966057526	undirected	AL139089.1	AC092171.4
AL139089.1	AL390719.2	0.0856512868905062	undirected	AL139089.1	AL390719.2
AL139089.1	AL354836.1	0.0765698799571673	undirected	AL139089.1	AL354836.1
AL139089.1	AC020765.2	0.0429111272284749	undirected	AL139089.1	AC020765.2
AL139089.1	AC099676.1	0.0461697810469628	undirected	AL139089.1	AC099676.1
AL139089.1	AC116914.2	0.0568692926432913	undirected	AL139089.1	AC116914.2
AL139089.1	AC139530.1	0.0413000558200681	undirected	AL139089.1	AC139530.1
AL139089.1	AC004148.2	0.120451555528993	undirected	AL139089.1	AC004148.2
AL139089.1	AC018809.1	0.083244230853106	undirected	AL139089.1	AC018809.1
AL139089.1	MELTF-AS1	0.0221850412979153	undirected	AL139089.1	MELTF-AS1
AL139089.1	AL023284.4	0.0586932054893016	undirected	AL139089.1	AL023284.4
AL139089.1	AL139123.1	0.119248412261939	undirected	AL139089.1	AL139123.1
AL139089.1	AC011462.4	0.10048195216274	undirected	AL139089.1	AC011462.4
AL139089.1	AC010542.5	0.0601406271758108	undirected	AL139089.1	AC010542.5
AL139089.1	CAPN10-AS1	0.118274921554572	undirected	AL139089.1	CAPN10-AS1
AL139089.1	AC068620.3	0.110037113945604	undirected	AL139089.1	AC068620.3
AL139089.1	AL135999.1	0.0578023999750515	undirected	AL139089.1	AL135999.1
AL139089.1	ARHGAP27P1-BPTFP1-KPNA2P3	0.0537627388530773	undirected	AL139089.1	ARHGAP27P1-BPTFP1-KPNA2P3
AL139089.1	LINC01311	0.0735608545828289	undirected	AL139089.1	LINC01311
AL139089.1	AC008764.6	0.103453110890871	undirected	AL139089.1	AC008764.6
AL139089.1	AC010326.3	0.060205284856993	undirected	AL139089.1	AC010326.3
AL139089.1	AC114730.3	0.0463827412250851	undirected	AL139089.1	AC114730.3
AL033384.2	AC009065.8	0.0464175580233791	undirected	AL033384.2	AC009065.8
AL033384.2	AL513218.1	0.0768561193983321	undirected	AL033384.2	AL513218.1
AL033384.2	AL031186.1	0.0367464666280992	undirected	AL033384.2	AL031186.1
AL033384.2	THUMPD3-AS1	0.0286729330888706	undirected	AL033384.2	THUMPD3-AS1
AL033384.2	AL928654.3	0.0932074904691824	undirected	AL033384.2	AL928654.3
AL033384.2	ZNF32-AS2	0.0862099224610262	undirected	AL033384.2	ZNF32-AS2
AL033384.2	AC092171.4	0.0490579484174261	undirected	AL033384.2	AC092171.4
AL033384.2	AL390719.2	0.0290265016675193	undirected	AL033384.2	AL390719.2
AL033384.2	AL354836.1	0.0305244035270827	undirected	AL033384.2	AL354836.1
AL033384.2	AC099676.1	0.0496509184056844	undirected	AL033384.2	AC099676.1
AL033384.2	AC116914.2	0.0435499559048947	undirected	AL033384.2	AC116914.2
AL033384.2	AC004148.2	0.10635582489289	undirected	AL033384.2	AC004148.2
AL033384.2	AC018809.1	0.0708603963406505	undirected	AL033384.2	AC018809.1
AL033384.2	AL023284.4	0.0227367237785527	undirected	AL033384.2	AL023284.4
AL033384.2	AL139123.1	0.0545537365949585	undirected	AL033384.2	AL139123.1
AL033384.2	AC011462.4	0.0648087668396291	undirected	AL033384.2	AC011462.4
AL033384.2	AC010542.5	0.0435008133221822	undirected	AL033384.2	AC010542.5
AL033384.2	CAPN10-AS1	0.0800972188642563	undirected	AL033384.2	CAPN10-AS1
AL033384.2	AC068620.3	0.0563754581273002	undirected	AL033384.2	AC068620.3
AL033384.2	AL135999.1	0.0908645476749899	undirected	AL033384.2	AL135999.1
AL033384.2	ARHGAP27P1-BPTFP1-KPNA2P3	0.0556601373526803	undirected	AL033384.2	ARHGAP27P1-BPTFP1-KPNA2P3
AL033384.2	AC008764.6	0.0340856458655529	undirected	AL033384.2	AC008764.6
AL033384.2	AC010326.3	0.0545423251727878	undirected	AL033384.2	AC010326.3
AL033384.2	AC114730.3	0.0542492365308	undirected	AL033384.2	AC114730.3
C17orf82	AC009065.8	0.0244549710929316	undirected	C17orf82	AC009065.8
C17orf82	AC092171.4	0.0285741679045048	undirected	C17orf82	AC092171.4
C17orf82	AC138696.2	0.0239836335933205	undirected	C17orf82	AC138696.2
C17orf82	AC020765.2	0.0312443510637862	undirected	C17orf82	AC020765.2
C17orf82	AC139530.1	0.0776829236035306	undirected	C17orf82	AC139530.1
C17orf82	AC004148.2	0.0222679845396294	undirected	C17orf82	AC004148.2
C17orf82	AL139123.1	0.0227510843698795	undirected	C17orf82	AL139123.1
C17orf82	AC068620.3	0.020811157536939	undirected	C17orf82	AC068620.3
AC009065.8	AL513218.1	0.0738166765976314	undirected	AC009065.8	AL513218.1
AC009065.8	AL670729.1	0.0203940643644775	undirected	AC009065.8	AL670729.1
AC009065.8	AL031186.1	0.0493519983039843	undirected	AC009065.8	AL031186.1
AC009065.8	THUMPD3-AS1	0.0329277421507706	undirected	AC009065.8	THUMPD3-AS1
AC009065.8	AL928654.3	0.0510081285552008	undirected	AC009065.8	AL928654.3
AC009065.8	ZNF32-AS2	0.0595788197332088	undirected	AC009065.8	ZNF32-AS2
AC009065.8	LINC02012	0.0224382786220029	undirected	AC009065.8	LINC02012
AC009065.8	AC092171.4	0.0984821104525265	undirected	AC009065.8	AC092171.4
AC009065.8	AL390719.2	0.0743413491374577	undirected	AC009065.8	AL390719.2
AC009065.8	AL354836.1	0.0762701711802165	undirected	AC009065.8	AL354836.1
AC009065.8	AC020765.2	0.053615154047986	undirected	AC009065.8	AC020765.2
AC009065.8	AC099676.1	0.0479554499894947	undirected	AC009065.8	AC099676.1
AC009065.8	AC116914.2	0.0542505141758149	undirected	AC009065.8	AC116914.2
AC009065.8	AC139530.1	0.0671839753922079	undirected	AC009065.8	AC139530.1
AC009065.8	AC004148.2	0.117241713658579	undirected	AC009065.8	AC004148.2
AC009065.8	AC018809.1	0.0816891600793029	undirected	AC009065.8	AC018809.1
AC009065.8	MELTF-AS1	0.0324133732542958	undirected	AC009065.8	MELTF-AS1
AC009065.8	AL023284.4	0.0600961609359244	undirected	AC009065.8	AL023284.4
AC009065.8	AL139123.1	0.0964086585650472	undirected	AC009065.8	AL139123.1
AC009065.8	AC011462.4	0.0934435183018623	undirected	AC009065.8	AC011462.4
AC009065.8	AC010542.5	0.0647079366693258	undirected	AC009065.8	AC010542.5
AC009065.8	CAPN10-AS1	0.0984295922113837	undirected	AC009065.8	CAPN10-AS1
AC009065.8	AC068620.3	0.0914066071652653	undirected	AC009065.8	AC068620.3
AC009065.8	AL135999.1	0.0596440668007496	undirected	AC009065.8	AL135999.1
AC009065.8	ARHGAP27P1-BPTFP1-KPNA2P3	0.0504038639301946	undirected	AC009065.8	ARHGAP27P1-BPTFP1-KPNA2P3
AC009065.8	LINC01311	0.0504784114986011	undirected	AC009065.8	LINC01311
AC009065.8	AC008764.6	0.0726463461498679	undirected	AC009065.8	AC008764.6
AC009065.8	AC010326.3	0.0541053745280243	undirected	AC009065.8	AC010326.3
AC009065.8	AC114730.3	0.0473619954417838	undirected	AC009065.8	AC114730.3
AL513218.1	AL670729.1	0.0219300599851309	undirected	AL513218.1	AL670729.1
AL513218.1	AL031186.1	0.0533298007047711	undirected	AL513218.1	AL031186.1
AL513218.1	THUMPD3-AS1	0.0414795288562227	undirected	AL513218.1	THUMPD3-AS1
AL513218.1	AL928654.3	0.0696792844724297	undirected	AL513218.1	AL928654.3
AL513218.1	ZNF32-AS2	0.0825425917570775	undirected	AL513218.1	ZNF32-AS2
AL513218.1	LINC02012	0.0227604837957617	undirected	AL513218.1	LINC02012
AL513218.1	AC092171.4	0.0759628691216246	undirected	AL513218.1	AC092171.4
AL513218.1	AL390719.2	0.0589123044317804	undirected	AL513218.1	AL390719.2
AL513218.1	AL354836.1	0.0695120617960786	undirected	AL513218.1	AL354836.1
AL513218.1	AC020765.2	0.0322451463332072	undirected	AL513218.1	AC020765.2
AL513218.1	AC099676.1	0.0595015320760755	undirected	AL513218.1	AC099676.1
AL513218.1	AC116914.2	0.0635369210697765	undirected	AL513218.1	AC116914.2
AL513218.1	AC139530.1	0.0357684229782653	undirected	AL513218.1	AC139530.1
AL513218.1	AC004148.2	0.121475382837172	undirected	AL513218.1	AC004148.2
AL513218.1	AC018809.1	0.0799049298605197	undirected	AL513218.1	AC018809.1
AL513218.1	MELTF-AS1	0.020865045045025	undirected	AL513218.1	MELTF-AS1
AL513218.1	AL023284.4	0.0550479382149097	undirected	AL513218.1	AL023284.4
AL513218.1	AL139123.1	0.0804989673044205	undirected	AL513218.1	AL139123.1
AL513218.1	AC011462.4	0.084952012547703	undirected	AL513218.1	AC011462.4
AL513218.1	AC010542.5	0.0685787753355897	undirected	AL513218.1	AC010542.5
AL513218.1	CAPN10-AS1	0.0987113032217335	undirected	AL513218.1	CAPN10-AS1
AL513218.1	AC068620.3	0.0771688170494757	undirected	AL513218.1	AC068620.3
AL513218.1	AL135999.1	0.0790241259566015	undirected	AL513218.1	AL135999.1
AL513218.1	ARHGAP27P1-BPTFP1-KPNA2P3	0.074153256567715	undirected	AL513218.1	ARHGAP27P1-BPTFP1-KPNA2P3
AL513218.1	LINC01311	0.0398211819598482	undirected	AL513218.1	LINC01311
AL513218.1	AC008764.6	0.0555558818753643	undirected	AL513218.1	AC008764.6
AL513218.1	AC010326.3	0.0629583330482546	undirected	AL513218.1	AC010326.3
AL513218.1	AC114730.3	0.0622571488739305	undirected	AL513218.1	AC114730.3
AL670729.1	AC092171.4	0.029785583695996	undirected	AL670729.1	AC092171.4
AL670729.1	AC099676.1	0.0380997587650179	undirected	AL670729.1	AC099676.1
AL670729.1	AC004148.2	0.0307788346073029	undirected	AL670729.1	AC004148.2
AL670729.1	AC018809.1	0.0621753546497165	undirected	AL670729.1	AC018809.1
AL670729.1	AL139123.1	0.0341635991504827	undirected	AL670729.1	AL139123.1
AL670729.1	AC011462.4	0.0303916053523623	undirected	AL670729.1	AC011462.4
AL670729.1	AC010542.5	0.0436340138619737	undirected	AL670729.1	AC010542.5
AL670729.1	CAPN10-AS1	0.0298975747835973	undirected	AL670729.1	CAPN10-AS1
AL670729.1	AC068620.3	0.0254199330257067	undirected	AL670729.1	AC068620.3
[truncated: 307 more rows]
