# Supplementary material for: Construction and verification of a novel hypoxia-related lncRNA signature related with survival outcomes and immune microenvironment of bladder urothelial carcinoma by weighted gene co-expression network analysis
Source: Front Genet. 2022 Aug 31;13:952369. doi: 10.3389/fgene.2022.952369 (PMC9471150; doi:10.3389/fgene.2022.952369)
Supplement: Supplementary file 1 [file DataSheet3.ZIP › data sheet/4. brown modular.txt]

fromNode	toNode	weight	direction	fromAltName	toAltName
AKAP12	ATF3	0.0413812840547283	undirected	AKAP12	ATF3
AKAP12	CAVIN1	0.0687279040459286	undirected	AKAP12	CAVIN1
AKAP12	CDKN1A	0.0241527516893681	undirected	AKAP12	CDKN1A
AKAP12	DCN	0.0668317167897776	undirected	AKAP12	DCN
AKAP12	DTNA	0.151510044602674	undirected	AKAP12	DTNA
AKAP12	DUSP1	0.054949336570468	undirected	AKAP12	DUSP1
AKAP12	ERRFI1	0.028985448441823	undirected	AKAP12	ERRFI1
AKAP12	FOS	0.043153629462772	undirected	AKAP12	FOS
AKAP12	HAS1	0.02784209101336	undirected	AKAP12	HAS1
AKAP12	IL6	0.0825669702385863	undirected	AKAP12	IL6
AKAP12	JUN	0.0373794021324277	undirected	AKAP12	JUN
AKAP12	KLF6	0.0235500098321908	undirected	AKAP12	KLF6
AKAP12	MAFF	0.037015077212298	undirected	AKAP12	MAFF
AKAP12	NFIL3	0.0976276324872976	undirected	AKAP12	NFIL3
AKAP12	PHKG1	0.0387344830092819	undirected	AKAP12	PHKG1
AKAP12	PNRC1	0.090415124228218	undirected	AKAP12	PNRC1
AKAP12	PYGM	0.169192598764655	undirected	AKAP12	PYGM
AKAP12	SDC2	0.0209619457099959	undirected	AKAP12	SDC2
AKAP12	SDC3	0.0266689925326286	undirected	AKAP12	SDC3
AKAP12	SLC2A3	0.0255392403741139	undirected	AKAP12	SLC2A3
AKAP12	SRPX	0.0283911109240277	undirected	AKAP12	SRPX
AKAP12	TGFB3	0.0302683948920021	undirected	AKAP12	TGFB3
AKAP12	VLDLR	0.0201838656768265	undirected	AKAP12	VLDLR
AKAP12	ZFP36	0.0809640585970495	undirected	AKAP12	ZFP36
AKAP12	AL136084.3	0.0318242910893635	undirected	AKAP12	AL136084.3
AKAP12	AF001548.1	0.141822745591732	undirected	AKAP12	AF001548.1
AKAP12	ACTA2-AS1	0.0810131800219823	undirected	AKAP12	ACTA2-AS1
AKAP12	AC025259.3	0.0205367960018457	undirected	AKAP12	AC025259.3
AKAP12	AP003071.4	0.0799224718116172	undirected	AKAP12	AP003071.4
AKAP12	MBNL1-AS1	0.13814995973784	undirected	AKAP12	MBNL1-AS1
AKAP12	MIR100HG	0.144044081859567	undirected	AKAP12	MIR100HG
AKAP12	FENDRR	0.0960683737459559	undirected	AKAP12	FENDRR
AKAP12	PGM5-AS1	0.0468525946437493	undirected	AKAP12	PGM5-AS1
AKAP12	AC005180.2	0.160885396274987	undirected	AKAP12	AC005180.2
AKAP12	AC005180.1	0.162577731119126	undirected	AKAP12	AC005180.1
AKAP12	GAS6-AS2	0.036016575531016	undirected	AKAP12	GAS6-AS2
AKAP12	AP001107.5	0.122670049086796	undirected	AKAP12	AP001107.5
AKAP12	AL162424.1	0.104133444026059	undirected	AKAP12	AL162424.1
AKAP12	MAGI2-AS3	0.0618971058338514	undirected	AKAP12	MAGI2-AS3
AKAP12	AC053503.4	0.0914714095755546	undirected	AKAP12	AC053503.4
AKAP12	AC093010.3	0.0559502025642699	undirected	AKAP12	AC093010.3
AKAP12	LINC00641	0.0357022076604634	undirected	AKAP12	LINC00641
AKAP12	ZNF710-AS1	0.09096372246895	undirected	AKAP12	ZNF710-AS1
AKAP12	LINC01082	0.0409368022547322	undirected	AKAP12	LINC01082
ATF3	CDKN1A	0.0889837433615329	undirected	ATF3	CDKN1A
ATF3	DTNA	0.0488532692810857	undirected	ATF3	DTNA
ATF3	DUSP1	0.290233107285415	undirected	ATF3	DUSP1
ATF3	ERRFI1	0.0479014077918276	undirected	ATF3	ERRFI1
ATF3	FOS	0.304861189670409	undirected	ATF3	FOS
ATF3	IER3	0.128744902346197	undirected	ATF3	IER3
ATF3	IL6	0.0558873131642126	undirected	ATF3	IL6
ATF3	JUN	0.271073965093179	undirected	ATF3	JUN
ATF3	KLF6	0.134412556873443	undirected	ATF3	KLF6
ATF3	MAFF	0.22308164863918	undirected	ATF3	MAFF
ATF3	NFIL3	0.0775925784197568	undirected	ATF3	NFIL3
ATF3	PNRC1	0.0481099366358677	undirected	ATF3	PNRC1
ATF3	PPP1R15A	0.189933178373755	undirected	ATF3	PPP1R15A
ATF3	PYGM	0.0567238458706047	undirected	ATF3	PYGM
ATF3	TIPARP	0.1333395377926	undirected	ATF3	TIPARP
ATF3	TNFAIP3	0.0423853946603377	undirected	ATF3	TNFAIP3
ATF3	ZFP36	0.297537257148209	undirected	ATF3	ZFP36
ATF3	AF001548.1	0.0417347421390683	undirected	ATF3	AF001548.1
ATF3	AC025259.3	0.189764640185671	undirected	ATF3	AC025259.3
ATF3	AP003071.4	0.0273983473587631	undirected	ATF3	AP003071.4
ATF3	MBNL1-AS1	0.0471671990486373	undirected	ATF3	MBNL1-AS1
ATF3	MIR100HG	0.0410376290759999	undirected	ATF3	MIR100HG
ATF3	FENDRR	0.0347888467876278	undirected	ATF3	FENDRR
ATF3	AC020916.1	0.138108348737165	undirected	ATF3	AC020916.1
ATF3	PGM5-AS1	0.0273897543557409	undirected	ATF3	PGM5-AS1
ATF3	AC005180.2	0.0541860199107498	undirected	ATF3	AC005180.2
ATF3	AC005180.1	0.0583704483525065	undirected	ATF3	AC005180.1
ATF3	AP001107.5	0.0922927355938718	undirected	ATF3	AP001107.5
ATF3	AL117336.2	0.0235923345938637	undirected	ATF3	AL117336.2
ATF3	AL162424.1	0.029620210892249	undirected	ATF3	AL162424.1
ATF3	MAGI2-AS3	0.0227409365438462	undirected	ATF3	MAGI2-AS3
ATF3	AC053503.4	0.0267334628548034	undirected	ATF3	AC053503.4
ATF3	AL662797.2	0.0711907076282928	undirected	ATF3	AL662797.2
ATF3	AC093010.3	0.0200745327893391	undirected	ATF3	AC093010.3
ATF3	ZNF710-AS1	0.023031335756341	undirected	ATF3	ZNF710-AS1
ATF3	LINC01082	0.0463726090975246	undirected	ATF3	LINC01082
BCL2	DTNA	0.0257598793584838	undirected	BCL2	DTNA
BCL2	PYGM	0.0275439712754304	undirected	BCL2	PYGM
BCL2	AF001548.1	0.0213671463298571	undirected	BCL2	AF001548.1
BCL2	MBNL1-AS1	0.0229594479353331	undirected	BCL2	MBNL1-AS1
BCL2	MIR100HG	0.0208636899170172	undirected	BCL2	MIR100HG
BCL2	FENDRR	0.021662854542456	undirected	BCL2	FENDRR
BCL2	AC005180.2	0.0270186375731962	undirected	BCL2	AC005180.2
BCL2	AC005180.1	0.026352010846139	undirected	BCL2	AC005180.1
BCL2	AP001107.5	0.0211266628973244	undirected	BCL2	AP001107.5
BCL2	AC093010.3	0.0249294815866892	undirected	BCL2	AC093010.3
BCL2	ZNF710-AS1	0.0269791053902927	undirected	BCL2	ZNF710-AS1
BGN	CAVIN1	0.0345703445201504	undirected	BGN	CAVIN1
BGN	DCN	0.0409365768289952	undirected	BGN	DCN
BGN	TGFB3	0.102085723669193	undirected	BGN	TGFB3
BGN	LINC01614	0.0308917214728686	undirected	BGN	LINC01614
BGN	AP001434.1	0.0614700564209708	undirected	BGN	AP001434.1
BGN	AL136129.1	0.123941954583838	undirected	BGN	AL136129.1
BGN	AP003071.4	0.0267638813236084	undirected	BGN	AP003071.4
BGN	MIR100HG	0.0259977483081587	undirected	BGN	MIR100HG
BGN	BX322562.1	0.0377776858628087	undirected	BGN	BX322562.1
BGN	AC134312.5	0.0606998117311413	undirected	BGN	AC134312.5
BGN	AL583785.1	0.03303489431219	undirected	BGN	AL583785.1
CASP6	CAVIN1	0.0220247906964259	undirected	CASP6	CAVIN1
CAV1	CAVIN1	0.096364588492153	undirected	CAV1	CAVIN1
CAV1	DTNA	0.0437272034501303	undirected	CAV1	DTNA
CAV1	PYGM	0.044469468551454	undirected	CAV1	PYGM
CAV1	TES	0.0636465049181607	undirected	CAV1	TES
CAV1	AF001548.1	0.0383562745557779	undirected	CAV1	AF001548.1
CAV1	ACTA2-AS1	0.026579852256584	undirected	CAV1	ACTA2-AS1
CAV1	AP003071.4	0.0235456634650611	undirected	CAV1	AP003071.4
CAV1	MBNL1-AS1	0.0412542058948476	undirected	CAV1	MBNL1-AS1
CAV1	MIR100HG	0.0399729114389702	undirected	CAV1	MIR100HG
CAV1	FENDRR	0.0245653338327971	undirected	CAV1	FENDRR
CAV1	AC005180.2	0.0473424045143864	undirected	CAV1	AC005180.2
CAV1	AC005180.1	0.0458424510560136	undirected	CAV1	AC005180.1
CAV1	GAS6-AS2	0.0431438663498938	undirected	CAV1	GAS6-AS2
CAV1	AP001107.5	0.0272319800938031	undirected	CAV1	AP001107.5
CAV1	AL162424.1	0.0343085194928151	undirected	CAV1	AL162424.1
CAV1	AC053503.4	0.0276803987459109	undirected	CAV1	AC053503.4
CAV1	ZNF710-AS1	0.0255652285269121	undirected	CAV1	ZNF710-AS1
CAVIN1	DCN	0.110367146640998	undirected	CAVIN1	DCN
CAVIN1	DTNA	0.223818691052663	undirected	CAVIN1	DTNA
CAVIN1	IL6	0.0361011219664616	undirected	CAVIN1	IL6
CAVIN1	JUN	0.028037263991919	undirected	CAVIN1	JUN
CAVIN1	LARGE1	0.0273886190661712	undirected	CAVIN1	LARGE1
CAVIN1	NFIL3	0.0307975784940985	undirected	CAVIN1	NFIL3
CAVIN1	PAM	0.0339378885944214	undirected	CAVIN1	PAM
CAVIN1	PHKG1	0.093140574660685	undirected	CAVIN1	PHKG1
CAVIN1	PNRC1	0.0393830088499835	undirected	CAVIN1	PNRC1
CAVIN1	PYGM	0.231182818759764	undirected	CAVIN1	PYGM
CAVIN1	SDC2	0.0439596607910899	undirected	CAVIN1	SDC2
CAVIN1	SDC3	0.0951054217463149	undirected	CAVIN1	SDC3
CAVIN1	SRPX	0.060836848006032	undirected	CAVIN1	SRPX
CAVIN1	TES	0.0626720294097538	undirected	CAVIN1	TES
CAVIN1	TGFB3	0.108298408730139	undirected	CAVIN1	TGFB3
CAVIN1	VLDLR	0.0477866694618529	undirected	CAVIN1	VLDLR
CAVIN1	AL136084.3	0.100702721360723	undirected	CAVIN1	AL136084.3
CAVIN1	AF001548.1	0.194085526099259	undirected	CAVIN1	AF001548.1
CAVIN1	ACTA2-AS1	0.128852937174163	undirected	CAVIN1	ACTA2-AS1
CAVIN1	AC097534.2	0.0422633755447475	undirected	CAVIN1	AC097534.2
CAVIN1	AP003071.4	0.119336718246272	undirected	CAVIN1	AP003071.4
CAVIN1	MBNL1-AS1	0.208506783737042	undirected	CAVIN1	MBNL1-AS1
CAVIN1	MIR100HG	0.161208738917224	undirected	CAVIN1	MIR100HG
CAVIN1	FENDRR	0.125821045525059	undirected	CAVIN1	FENDRR
CAVIN1	PGM5-AS1	0.0967920234451243	undirected	CAVIN1	PGM5-AS1
CAVIN1	AC005180.2	0.241527573443487	undirected	CAVIN1	AC005180.2
CAVIN1	AC005180.1	0.237807876385402	undirected	CAVIN1	AC005180.1
CAVIN1	GAS6-AS2	0.167845425301525	undirected	CAVIN1	GAS6-AS2
CAVIN1	AP001107.5	0.149251831360888	undirected	CAVIN1	AP001107.5
CAVIN1	AP003973.3	0.0287422295322574	undirected	CAVIN1	AP003973.3
CAVIN1	AL162424.1	0.152337602461588	undirected	CAVIN1	AL162424.1
CAVIN1	MAGI2-AS3	0.0973390458681273	undirected	CAVIN1	MAGI2-AS3
CAVIN1	AC053503.4	0.141643064101506	undirected	CAVIN1	AC053503.4
CAVIN1	BX322562.1	0.0477211314057984	undirected	CAVIN1	BX322562.1
CAVIN1	AC134312.5	0.0243918369606797	undirected	CAVIN1	AC134312.5
CAVIN1	AC093010.3	0.0893189157836096	undirected	CAVIN1	AC093010.3
CAVIN1	LINC00641	0.0436034363224012	undirected	CAVIN1	LINC00641
CAVIN1	ZNF710-AS1	0.138807830714845	undirected	CAVIN1	ZNF710-AS1
CAVIN1	AL583785.1	0.0231280312295057	undirected	CAVIN1	AL583785.1
CAVIN1	AC011472.1	0.0285921310701304	undirected	CAVIN1	AC011472.1
CAVIN1	LINC01082	0.0754674888862899	undirected	CAVIN1	LINC01082
CDKN1A	DUSP1	0.115337498148745	undirected	CDKN1A	DUSP1
CDKN1A	ERRFI1	0.0318178454145612	undirected	CDKN1A	ERRFI1
CDKN1A	FOS	0.102537743581003	undirected	CDKN1A	FOS
CDKN1A	IER3	0.0680517910328656	undirected	CDKN1A	IER3
CDKN1A	IL6	0.0359371249915329	undirected	CDKN1A	IL6
CDKN1A	JUN	0.0531616027079464	undirected	CDKN1A	JUN
CDKN1A	KLF6	0.0523278864840417	undirected	CDKN1A	KLF6
CDKN1A	MAFF	0.0894362581736078	undirected	CDKN1A	MAFF
CDKN1A	NFIL3	0.0597034524982233	undirected	CDKN1A	NFIL3
CDKN1A	PNRC1	0.0321997738571476	undirected	CDKN1A	PNRC1
CDKN1A	PPP1R15A	0.0412173506137535	undirected	CDKN1A	PPP1R15A
CDKN1A	TIPARP	0.0462019861707749	undirected	CDKN1A	TIPARP
CDKN1A	ZFP36	0.133532722204527	undirected	CDKN1A	ZFP36
CDKN1A	AC025259.3	0.0383240972612997	undirected	CDKN1A	AC025259.3
CDKN1A	AC020916.1	0.0474773714898454	undirected	CDKN1A	AC020916.1
CDKN1A	AL662797.2	0.0285813183403626	undirected	CDKN1A	AL662797.2
DCN	DTNA	0.163436645387424	undirected	DCN	DTNA
DCN	DUSP1	0.0347966491937444	undirected	DCN	DUSP1
DCN	FOS	0.0233801972839822	undirected	DCN	FOS
DCN	HAS1	0.0253827591310863	undirected	DCN	HAS1
DCN	IL6	0.0463603898587281	undirected	DCN	IL6
DCN	JUN	0.0282390371243983	undirected	DCN	JUN
DCN	NFIL3	0.0360483416171696	undirected	DCN	NFIL3
DCN	PAM	0.0343104840218616	undirected	DCN	PAM
DCN	PHKG1	0.0756714938378075	undirected	DCN	PHKG1
DCN	PNRC1	0.0433206333088903	undirected	DCN	PNRC1
DCN	PYGM	0.191613582212291	undirected	DCN	PYGM
DCN	SDC2	0.0473149432456114	undirected	DCN	SDC2
DCN	SDC3	0.0623859939418598	undirected	DCN	SDC3
DCN	SLC2A3	0.0207047757715565	undirected	DCN	SLC2A3
DCN	SRPX	0.067437031901274	undirected	DCN	SRPX
DCN	TES	0.0229347747795777	undirected	DCN	TES
DCN	TGFB3	0.132406966456524	undirected	DCN	TGFB3
DCN	VLDLR	0.0318567121203429	undirected	DCN	VLDLR
DCN	ZFP36	0.0299236490783871	undirected	DCN	ZFP36
DCN	AL136084.3	0.0968258787458966	undirected	DCN	AL136084.3
DCN	AF001548.1	0.135193065430399	undirected	DCN	AF001548.1
DCN	ACTA2-AS1	0.147193971147764	undirected	DCN	ACTA2-AS1
DCN	AC025259.3	0.0308134705641214	undirected	DCN	AC025259.3
DCN	AC097534.2	0.0341478673017662	undirected	DCN	AC097534.2
DCN	AL136129.1	0.0273883441149014	undirected	DCN	AL136129.1
DCN	AP003071.4	0.203828617327051	undirected	DCN	AP003071.4
DCN	MBNL1-AS1	0.152743958752669	undirected	DCN	MBNL1-AS1
DCN	MIR100HG	0.202831923378347	undirected	DCN	MIR100HG
DCN	FENDRR	0.13292947854292	undirected	DCN	FENDRR
DCN	PGM5-AS1	0.0799027348254245	undirected	DCN	PGM5-AS1
DCN	AC005180.2	0.181539664791595	undirected	DCN	AC005180.2
DCN	AC005180.1	0.177964609956719	undirected	DCN	AC005180.1
DCN	GAS6-AS2	0.0796617311641243	undirected	DCN	GAS6-AS2
DCN	AP001107.5	0.145383724893118	undirected	DCN	AP001107.5
DCN	AP003973.3	0.0700442060153244	undirected	DCN	AP003973.3
DCN	AL162424.1	0.126867150913132	undirected	DCN	AL162424.1
DCN	MAGI2-AS3	0.122131291873447	undirected	DCN	MAGI2-AS3
DCN	AC053503.4	0.142421646024663	undirected	DCN	AC053503.4
DCN	BX322562.1	0.0534182839994304	undirected	DCN	BX322562.1
DCN	AC134312.5	0.0260613622321517	undirected	DCN	AC134312.5
DCN	AC093010.3	0.114420019081554	undirected	DCN	AC093010.3
DCN	LINC00641	0.0301381972439712	undirected	DCN	LINC00641
DCN	ZNF710-AS1	0.104734772502937	undirected	DCN	ZNF710-AS1
DCN	AL583785.1	0.0662434323276682	undirected	DCN	AL583785.1
DCN	LINC01082	0.126739082966005	undirected	DCN	LINC01082
DTNA	DUSP1	0.0368044384779776	undirected	DTNA	DUSP1
DTNA	FOS	0.0408026828697897	undirected	DTNA	FOS
DTNA	IL6	0.0580169065297868	undirected	DTNA	IL6
DTNA	JUN	0.0943771533521124	undirected	DTNA	JUN
DTNA	LARGE1	0.111640023844903	undirected	DTNA	LARGE1
DTNA	NFIL3	0.0570196441976969	undirected	DTNA	NFIL3
DTNA	PAM	0.0264723133112959	undirected	DTNA	PAM
DTNA	PHKG1	0.288268628623391	undirected	DTNA	PHKG1
DTNA	PNRC1	0.0830987384951316	undirected	DTNA	PNRC1
DTNA	PYGM	0.497635019143769	undirected	DTNA	PYGM
DTNA	SDC2	0.0855488175149927	undirected	DTNA	SDC2
DTNA	SDC3	0.153760814975176	undirected	DTNA	SDC3
DTNA	SRPX	0.0618368489340443	undirected	DTNA	SRPX
DTNA	TES	0.1298906045385	undirected	DTNA	TES
DTNA	TGFB3	0.0968365951676273	undirected	DTNA	TGFB3
DTNA	VLDLR	0.175041955130503	undirected	DTNA	VLDLR
DTNA	ZFP36	0.0478201605488347	undirected	DTNA	ZFP36
DTNA	AL136084.3	0.190563014800046	undirected	DTNA	AL136084.3
DTNA	AF001548.1	0.516426152232481	undirected	DTNA	AF001548.1
DTNA	ACTA2-AS1	0.33217763910796	undirected	DTNA	ACTA2-AS1
DTNA	AC025259.3	0.0402025956768986	undirected	DTNA	AC025259.3
DTNA	AC097534.2	0.136735114417574	undirected	DTNA	AC097534.2
DTNA	AP003071.4	0.234540961795122	undirected	DTNA	AP003071.4
DTNA	MBNL1-AS1	0.511277475195487	undirected	DTNA	MBNL1-AS1
DTNA	MIR100HG	0.276949845586654	undirected	DTNA	MIR100HG
DTNA	FENDRR	0.347926538933281	undirected	DTNA	FENDRR
DTNA	PGM5-AS1	0.33957164222889	undirected	DTNA	PGM5-AS1
DTNA	AC005180.2	0.541249442537559	undirected	DTNA	AC005180.2
DTNA	AC005180.1	0.536538516939799	undirected	DTNA	AC005180.1
DTNA	GAS6-AS2	0.281634168014371	undirected	DTNA	GAS6-AS2
DTNA	AP001107.5	0.385546281088423	undirected	DTNA	AP001107.5
DTNA	AP003973.3	0.0259335328671522	undirected	DTNA	AP003973.3
DTNA	AL162424.1	0.432574512334697	undirected	DTNA	AL162424.1
DTNA	MAGI2-AS3	0.196815495314767	undirected	DTNA	MAGI2-AS3
DTNA	AC053503.4	0.37749043400578	undirected	DTNA	AC053503.4
DTNA	BX322562.1	0.0261794126846074	undirected	DTNA	BX322562.1
DTNA	AC093010.3	0.223802790932325	undirected	DTNA	AC093010.3
DTNA	LINC00641	0.173115285073879	undirected	DTNA	LINC00641
DTNA	ZNF710-AS1	0.453063464252219	undirected	DTNA	ZNF710-AS1
DTNA	AC011472.1	0.111531093516136	undirected	DTNA	AC011472.1
DTNA	LINC01082	0.184374979319667	undirected	DTNA	LINC01082
DUSP1	ERRFI1	0.0511097356061941	undirected	DUSP1	ERRFI1
DUSP1	FOS	0.308740140311581	undirected	DUSP1	FOS
DUSP1	HAS1	0.0236110720189557	undirected	DUSP1	HAS1
DUSP1	IER3	0.207144068645939	undirected	DUSP1	IER3
DUSP1	IL6	0.0804185300032759	undirected	DUSP1	IL6
DUSP1	JUN	0.236606300728544	undirected	DUSP1	JUN
DUSP1	KLF6	0.156445294721275	undirected	DUSP1	KLF6
DUSP1	MAFF	0.214375867399592	undirected	DUSP1	MAFF
DUSP1	NFIL3	0.0942191668454298	undirected	DUSP1	NFIL3
DUSP1	PNRC1	0.0650743027909927	undirected	DUSP1	PNRC1
DUSP1	PPP1R15A	0.177538523418165	undirected	DUSP1	PPP1R15A
DUSP1	PYGM	0.0477773246127675	undirected	DUSP1	PYGM
DUSP1	SLC2A3	0.0247568696920037	undirected	DUSP1	SLC2A3
DUSP1	SRPX	0.0319744201858776	undirected	DUSP1	SRPX
DUSP1	TIPARP	0.202855222670652	undirected	DUSP1	TIPARP
DUSP1	TNFAIP3	0.0562486309674715	undirected	DUSP1	TNFAIP3
DUSP1	ZFP36	0.254133613293534	undirected	DUSP1	ZFP36
DUSP1	AF001548.1	0.0319671635841673	undirected	DUSP1	AF001548.1
DUSP1	ACTA2-AS1	0.0239803304874076	undirected	DUSP1	ACTA2-AS1
DUSP1	AC025259.3	0.231407297085729	undirected	DUSP1	AC025259.3
DUSP1	AP003071.4	0.0397184308019928	undirected	DUSP1	AP003071.4
DUSP1	MBNL1-AS1	0.035434478314123	undirected	DUSP1	MBNL1-AS1
DUSP1	MIR100HG	0.0480710368714164	undirected	DUSP1	MIR100HG
DUSP1	FENDRR	0.037018689824031	undirected	DUSP1	FENDRR
DUSP1	AC020916.1	0.197464745762725	undirected	DUSP1	AC020916.1
DUSP1	PGM5-AS1	0.0307412514316858	undirected	DUSP1	PGM5-AS1
DUSP1	AC005180.2	0.0414467494635936	undirected	DUSP1	AC005180.2
DUSP1	AC005180.1	0.0444386475141569	undirected	DUSP1	AC005180.1
DUSP1	AP001107.5	0.0715165726844801	undirected	DUSP1	AP001107.5
DUSP1	AL117336.2	0.039588045883568	undirected	DUSP1	AL117336.2
DUSP1	AL162424.1	0.0267381185627587	undirected	DUSP1	AL162424.1
DUSP1	MAGI2-AS3	0.0323777170503367	undirected	DUSP1	MAGI2-AS3
DUSP1	AC053503.4	0.0265292980146252	undirected	DUSP1	AC053503.4
DUSP1	AL662797.2	0.125719364704308	undirected	DUSP1	AL662797.2
DUSP1	AC093010.3	0.0321378783786015	undirected	DUSP1	AC093010.3
DUSP1	LINC01082	0.0736002388459757	undirected	DUSP1	LINC01082
ERRFI1	FOS	0.0459298332186689	undirected	ERRFI1	FOS
ERRFI1	IL6	0.0328256986342469	undirected	ERRFI1	IL6
ERRFI1	JUN	0.0285608510192273	undirected	ERRFI1	JUN
ERRFI1	KLF6	0.0525363394125751	undirected	ERRFI1	KLF6
ERRFI1	MAFF	0.0642365797717014	undirected	ERRFI1	MAFF
ERRFI1	NFIL3	0.0537754545698537	undirected	ERRFI1	NFIL3
ERRFI1	PNRC1	0.0315359132751278	undirected	ERRFI1	PNRC1
ERRFI1	PPP1R15A	0.0249814764962642	undirected	ERRFI1	PPP1R15A
ERRFI1	SLC2A3	0.0253781462482521	undirected	ERRFI1	SLC2A3
ERRFI1	ZFP36	0.080795418466883	undirected	ERRFI1	ZFP36
FOS	IER3	0.172922785526861	undirected	FOS	IER3
FOS	IL6	0.0605939871589926	undirected	FOS	IL6
FOS	JUN	0.251166803040775	undirected	FOS	JUN
FOS	KLF6	0.138957150777828	undirected	FOS	KLF6
FOS	MAFF	0.214988769491844	undirected	FOS	MAFF
FOS	NFIL3	0.0774541562155711	undirected	FOS	NFIL3
FOS	PNRC1	0.0490299976645594	undirected	FOS	PNRC1
FOS	PPP1R15A	0.184610613085994	undirected	FOS	PPP1R15A
FOS	PYGM	0.0506788589700136	undirected	FOS	PYGM
FOS	SRPX	0.0222956449443228	undirected	FOS	SRPX
FOS	TIPARP	0.174164115610817	undirected	FOS	TIPARP
FOS	TNFAIP3	0.0440455709014872	undirected	FOS	TNFAIP3
FOS	ZFP36	0.288365517624623	undirected	FOS	ZFP36
FOS	AF001548.1	0.0351219840143741	undirected	FOS	AF001548.1
FOS	ACTA2-AS1	0.0212438729546415	undirected	FOS	ACTA2-AS1
FOS	AC025259.3	0.245930941636329	undirected	FOS	AC025259.3
FOS	AP003071.4	0.0325712502933455	undirected	FOS	AP003071.4
FOS	MBNL1-AS1	0.0393690600034843	undirected	FOS	MBNL1-AS1
FOS	MIR100HG	0.0421505918196585	undirected	FOS	MIR100HG
FOS	FENDRR	0.0373005914144431	undirected	FOS	FENDRR
FOS	AC020916.1	0.191528641872096	undirected	FOS	AC020916.1
FOS	PGM5-AS1	0.0292999609124139	undirected	FOS	PGM5-AS1
FOS	AC005180.2	0.045921428548658	undirected	FOS	AC005180.2
FOS	AC005180.1	0.0495334682589307	undirected	FOS	AC005180.1
FOS	AP001107.5	0.0808805881869356	undirected	FOS	AP001107.5
FOS	AL117336.2	0.03379686291381	undirected	FOS	AL117336.2
FOS	AL162424.1	0.0277307706669854	undirected	FOS	AL162424.1
FOS	MAGI2-AS3	0.0250320855104849	undirected	FOS	MAGI2-AS3
FOS	AC053503.4	0.0254240411030023	undirected	FOS	AC053503.4
FOS	AL662797.2	0.102971163655095	undirected	FOS	AL662797.2
FOS	AC093010.3	0.0259485638945496	undirected	FOS	AC093010.3
FOS	ZNF710-AS1	0.0202478263719572	undirected	FOS	ZNF710-AS1
FOS	LINC01082	0.0649935591224448	undirected	FOS	LINC01082
HAS1	IL6	0.0585454692900083	undirected	HAS1	IL6
HAS1	NFIL3	0.0627852341000082	undirected	HAS1	NFIL3
HAS1	PNRC1	0.0430138590745508	undirected	HAS1	PNRC1
HAS1	PYGM	0.0219743795552757	undirected	HAS1	PYGM
HAS1	ZFP36	0.0339372811628447	undirected	HAS1	ZFP36
HAS1	DUXAP8	0.0498217192960401	undirected	HAS1	DUXAP8
HAS1	AP003071.4	0.0200708008965527	undirected	HAS1	AP003071.4
HAS1	MIR100HG	0.0329196362366991	undirected	HAS1	MIR100HG
HAS1	AL583785.1	0.0317233122743044	undirected	HAS1	AL583785.1
IER3	JUN	0.0844411353888443	undirected	IER3	JUN
IER3	KLF6	0.0713271680338124	undirected	IER3	KLF6
IER3	MAFF	0.0801447385964326	undirected	IER3	MAFF
IER3	NFIL3	0.0284276055001751	undirected	IER3	NFIL3
IER3	PPP1R15A	0.0683093198876017	undirected	IER3	PPP1R15A
IER3	TIPARP	0.11819930353874	undirected	IER3	TIPARP
IER3	TNFAIP3	0.0393008122323849	undirected	IER3	TNFAIP3
IER3	ZFP36	0.162371008724444	undirected	IER3	ZFP36
IER3	AC025259.3	0.0809490055300495	undirected	IER3	AC025259.3
IER3	AC020916.1	0.106159573461376	undirected	IER3	AC020916.1
IER3	AP001107.5	0.0234435355939739	undirected	IER3	AP001107.5
IER3	AL662797.2	0.192515493116557	undirected	IER3	AL662797.2
IER3	LINC01082	0.0250598705820025	undirected	IER3	LINC01082
IL6	JUN	0.0458388586302548	undirected	IL6	JUN
IL6	KLF6	0.0286669892443643	undirected	IL6	KLF6
IL6	MAFF	0.0445746918338762	undirected	IL6	MAFF
IL6	NFIL3	0.169455031135537	undirected	IL6	NFIL3
IL6	PHKG1	0.0213117670604332	undirected	IL6	PHKG1
IL6	PNRC1	0.131518017395927	undirected	IL6	PNRC1
IL6	PPP1R15A	0.0233527518581577	undirected	IL6	PPP1R15A
IL6	PYGM	0.072558898182654	undirected	IL6	PYGM
IL6	SLC2A3	0.0523362100600202	undirected	IL6	SLC2A3
IL6	TNFAIP3	0.022973199787861	undirected	IL6	TNFAIP3
IL6	ZFP36	0.125128230990423	undirected	IL6	ZFP36
IL6	AL136084.3	0.0208069730856627	undirected	IL6	AL136084.3
IL6	AF001548.1	0.0567721334321785	undirected	IL6	AF001548.1
IL6	ACTA2-AS1	0.0377988834367496	undirected	IL6	ACTA2-AS1
IL6	AC025259.3	0.0260292626700373	undirected	IL6	AC025259.3
IL6	AP003071.4	0.050027459137593	undirected	IL6	AP003071.4
IL6	MBNL1-AS1	0.0530912617275471	undirected	IL6	MBNL1-AS1
IL6	MIR100HG	0.0881417632277784	undirected	IL6	MIR100HG
IL6	FENDRR	0.0468310427222294	undirected	IL6	FENDRR
IL6	PGM5-AS1	0.0220738861380386	undirected	IL6	PGM5-AS1
IL6	AC005180.2	0.0607644004705649	undirected	IL6	AC005180.2
IL6	AC005180.1	0.0630788935239519	undirected	IL6	AC005180.1
IL6	AP001107.5	0.061601951231004	undirected	IL6	AP001107.5
IL6	AL162424.1	0.0434700962794067	undirected	IL6	AL162424.1
IL6	MAGI2-AS3	0.0385514326618631	undirected	IL6	MAGI2-AS3
IL6	AC053503.4	0.0438591122291099	undirected	IL6	AC053503.4
IL6	BX322562.1	0.0225857116661859	undirected	IL6	BX322562.1
IL6	AC093010.3	0.0290085216882038	undirected	IL6	AC093010.3
IL6	ZNF710-AS1	0.0320519765387364	undirected	IL6	ZNF710-AS1
IL6	LINC01082	0.0257927307104733	undirected	IL6	LINC01082
JUN	KLF6	0.0896295665792314	undirected	JUN	KLF6
JUN	MAFF	0.127860328400629	undirected	JUN	MAFF
JUN	NFIL3	0.0683946147089756	undirected	JUN	NFIL3
JUN	PNRC1	0.0477329754703407	undirected	JUN	PNRC1
JUN	PPP1R15A	0.119346663103899	undirected	JUN	PPP1R15A
JUN	PYGM	0.103475615324238	undirected	JUN	PYGM
JUN	TIPARP	0.0782572870159483	undirected	JUN	TIPARP
JUN	TNFAIP3	0.0279726439630647	undirected	JUN	TNFAIP3
JUN	ZFP36	0.247487592038789	undirected	JUN	ZFP36
JUN	AF001548.1	0.0798833693582211	undirected	JUN	AF001548.1
JUN	ACTA2-AS1	0.0389380066266057	undirected	JUN	ACTA2-AS1
JUN	AC025259.3	0.130989378111728	undirected	JUN	AC025259.3
JUN	AP003071.4	0.0411998541226763	undirected	JUN	AP003071.4
JUN	MBNL1-AS1	0.089963819954536	undirected	JUN	MBNL1-AS1
JUN	MIR100HG	0.064535676449536	undirected	JUN	MIR100HG
JUN	FENDRR	0.0549411780467851	undirected	JUN	FENDRR
JUN	AC020916.1	0.081980561659025	undirected	JUN	AC020916.1
JUN	PGM5-AS1	0.0390151411301391	undirected	JUN	PGM5-AS1
JUN	AC005180.2	0.104303415874972	undirected	JUN	AC005180.2
JUN	AC005180.1	0.108612746535359	undirected	JUN	AC005180.1
JUN	AP001107.5	0.132153794876423	undirected	JUN	AP001107.5
JUN	AL162424.1	0.0578676463431988	undirected	JUN	AL162424.1
JUN	MAGI2-AS3	0.0343304060460486	undirected	JUN	MAGI2-AS3
JUN	AC053503.4	0.0522898172691141	undirected	JUN	AC053503.4
JUN	AL662797.2	0.0464102498070767	undirected	JUN	AL662797.2
JUN	AC093010.3	0.028465203480691	undirected	JUN	AC093010.3
JUN	ZNF710-AS1	0.0488003717272147	undirected	JUN	ZNF710-AS1
JUN	LINC01082	0.0403650996192545	undirected	JUN	LINC01082
KLF6	MAFF	0.0975747915135249	undirected	KLF6	MAFF
KLF6	NFIL3	0.0494512649412387	undirected	KLF6	NFIL3
KLF6	PNRC1	0.0252542901739132	undirected	KLF6	PNRC1
KLF6	PPP1R15A	0.0933173766225887	undirected	KLF6	PPP1R15A
KLF6	TIPARP	0.0652529428220228	undirected	KLF6	TIPARP
KLF6	TNFAIP3	0.0825124798405918	undirected	KLF6	TNFAIP3
KLF6	ZFP36	0.1799255923117	undirected	KLF6	ZFP36
KLF6	AC025259.3	0.0579465680696121	undirected	KLF6	AC025259.3
KLF6	AC020916.1	0.0611303046677296	undirected	KLF6	AC020916.1
KLF6	AP001107.5	0.02748869942255	undirected	KLF6	AP001107.5
KLF6	AL662797.2	0.0382164241357211	undirected	KLF6	AL662797.2
LARGE1	PHKG1	0.0287687163645194	undirected	LARGE1	PHKG1
LARGE1	PYGM	0.111639826150277	undirected	LARGE1	PYGM
LARGE1	AF001548.1	0.0992323364584236	undirected	LARGE1	AF001548.1
LARGE1	ACTA2-AS1	0.0532671919107384	undirected	LARGE1	ACTA2-AS1
LARGE1	AP003071.4	0.0332939195829181	undirected	LARGE1	AP003071.4
LARGE1	MBNL1-AS1	0.103495808504527	undirected	LARGE1	MBNL1-AS1
LARGE1	MIR100HG	0.0470857865500454	undirected	LARGE1	MIR100HG
LARGE1	FENDRR	0.0590674467197703	undirected	LARGE1	FENDRR
LARGE1	PGM5-AS1	0.0287601069734335	undirected	LARGE1	PGM5-AS1
LARGE1	AC005180.2	0.119320019987314	undirected	LARGE1	AC005180.2
LARGE1	AC005180.1	0.118170043523538	undirected	LARGE1	AC005180.1
LARGE1	AP001107.5	0.0680524330165419	undirected	LARGE1	AP001107.5
LARGE1	AL162424.1	0.0663784852540689	undirected	LARGE1	AL162424.1
LARGE1	AC053503.4	0.0622577349335122	undirected	LARGE1	AC053503.4
LARGE1	AC093010.3	0.0303432994783664	undirected	LARGE1	AC093010.3
LARGE1	LINC00641	0.0401189224493541	undirected	LARGE1	LINC00641
LARGE1	ZNF710-AS1	0.0772163841037186	undirected	LARGE1	ZNF710-AS1
MAFF	NFIL3	0.061529254347879	undirected	MAFF	NFIL3
MAFF	PNRC1	0.0309982643123537	undirected	MAFF	PNRC1
MAFF	PPP1R15A	0.13491859723648	undirected	MAFF	PPP1R15A
MAFF	PYGM	0.0247364915045078	undirected	MAFF	PYGM
MAFF	TIPARP	0.0784005264157507	undirected	MAFF	TIPARP
MAFF	TNFAIP3	0.0328412041370821	undirected	MAFF	TNFAIP3
MAFF	ZFP36	0.259485214926365	undirected	MAFF	ZFP36
MAFF	AC025259.3	0.0848459122813473	undirected	MAFF	AC025259.3
MAFF	MIR100HG	0.0243869361754529	undirected	MAFF	MIR100HG
MAFF	AC020916.1	0.071391287810493	undirected	MAFF	AC020916.1
MAFF	AC005180.1	0.0223989115008327	undirected	MAFF	AC005180.1
MAFF	AP001107.5	0.045754456280672	undirected	MAFF	AP001107.5
MAFF	AL662797.2	0.048842366805432	undirected	MAFF	AL662797.2
MAFF	LINC01082	0.0275909002798019	undirected	MAFF	LINC01082
NFIL3	PNRC1	0.217381073666857	undirected	NFIL3	PNRC1
NFIL3	PPP1R15A	0.0378304758026818	undirected	NFIL3	PPP1R15A
NFIL3	PYGM	0.0696448535852789	undirected	NFIL3	PYGM
NFIL3	SLC2A3	0.0585363100304781	undirected	NFIL3	SLC2A3
NFIL3	SRPX	0.0244268907030124	undirected	NFIL3	SRPX
NFIL3	TIPARP	0.0259591913207552	undirected	NFIL3	TIPARP
NFIL3	TNFAIP3	0.0242914466078405	undirected	NFIL3	TNFAIP3
NFIL3	ZFP36	0.145542672693008	undirected	NFIL3	ZFP36
NFIL3	AF001548.1	0.0578320135223315	undirected	NFIL3	AF001548.1
NFIL3	ACTA2-AS1	0.0280986041654567	undirected	NFIL3	ACTA2-AS1
NFIL3	AC025259.3	0.0332082419467834	undirected	NFIL3	AC025259.3
NFIL3	AP003071.4	0.0353207937317578	undirected	NFIL3	AP003071.4
NFIL3	MBNL1-AS1	0.0518998467664494	undirected	NFIL3	MBNL1-AS1
NFIL3	MIR100HG	0.0725590745891615	undirected	NFIL3	MIR100HG
NFIL3	FENDRR	0.0378253073936104	undirected	NFIL3	FENDRR
NFIL3	AC020916.1	0.0215521350091482	undirected	NFIL3	AC020916.1
NFIL3	PGM5-AS1	0.0219160439500826	undirected	NFIL3	PGM5-AS1
NFIL3	AC005180.2	0.0592498763816814	undirected	NFIL3	AC005180.2
NFIL3	AC005180.1	0.062483927873847	undirected	NFIL3	AC005180.1
NFIL3	AP001107.5	0.0626025225224252	undirected	NFIL3	AP001107.5
NFIL3	AL162424.1	0.0402610472079121	undirected	NFIL3	AL162424.1
NFIL3	MAGI2-AS3	0.0324346446982805	undirected	NFIL3	MAGI2-AS3
NFIL3	AC053503.4	0.035262745890987	undirected	NFIL3	AC053503.4
NFIL3	AC093010.3	0.022840003152496	undirected	NFIL3	AC093010.3
NFIL3	ZNF710-AS1	0.0298582176977109	undirected	NFIL3	ZNF710-AS1
NFIL3	LINC01082	0.0204712268733696	undirected	NFIL3	LINC01082
PAM	PYGM	0.0291823436880391	undirected	PAM	PYGM
PAM	TGFB3	0.0400247319091612	undirected	PAM	TGFB3
PAM	AF001548.1	0.0216269374748505	undirected	PAM	AF001548.1
PAM	ACTA2-AS1	0.0225462979562904	undirected	PAM	ACTA2-AS1
PAM	AP003071.4	0.0319670516487444	undirected	PAM	AP003071.4
PAM	MBNL1-AS1	0.0243726330190808	undirected	PAM	MBNL1-AS1
PAM	MIR100HG	0.0392853172397854	undirected	PAM	MIR100HG
PAM	FENDRR	0.020324420096881	undirected	PAM	FENDRR
PAM	AC005180.2	0.0279289208866954	undirected	PAM	AC005180.2
PAM	AC005180.1	0.0273601677007022	undirected	PAM	AC005180.1
PAM	AP001107.5	0.0233445745794753	undirected	PAM	AP001107.5
PAM	MAGI2-AS3	0.0232551055190391	undirected	PAM	MAGI2-AS3
PAM	AC053503.4	0.02051373714496	undirected	PAM	AC053503.4
PHKG1	PNRC1	0.0260684468883492	undirected	PHKG1	PNRC1
PHKG1	PYGM	0.303338695737217	undirected	PHKG1	PYGM
PHKG1	SDC2	0.0233143397297351	undirected	PHKG1	SDC2
PHKG1	SDC3	0.0501375840963842	undirected	PHKG1	SDC3
PHKG1	SRPX	0.0231460601747402	undirected	PHKG1	SRPX
PHKG1	TES	0.0278570765809233	undirected	PHKG1	TES
PHKG1	TGFB3	0.0400129092724684	undirected	PHKG1	TGFB3
PHKG1	VLDLR	0.0724050578290513	undirected	PHKG1	VLDLR
PHKG1	AL136084.3	0.0655844177091103	undirected	PHKG1	AL136084.3
PHKG1	AF001548.1	0.222936637667346	undirected	PHKG1	AF001548.1
PHKG1	ACTA2-AS1	0.272472023500802	undirected	PHKG1	ACTA2-AS1
PHKG1	AC097534.2	0.0423089275357096	undirected	PHKG1	AC097534.2
PHKG1	AP003071.4	0.14130340729182	undirected	PHKG1	AP003071.4
PHKG1	MBNL1-AS1	0.258505717326318	undirected	PHKG1	MBNL1-AS1
PHKG1	MIR100HG	0.190453680637919	undirected	PHKG1	MIR100HG
PHKG1	FENDRR	0.174129428930097	undirected	PHKG1	FENDRR
PHKG1	PGM5-AS1	0.088401108012909	undirected	PHKG1	PGM5-AS1
PHKG1	AC005180.2	0.304190377342718	undirected	PHKG1	AC005180.2
PHKG1	AC005180.1	0.298047298895561	undirected	PHKG1	AC005180.1
PHKG1	GAS6-AS2	0.0817139880502176	undirected	PHKG1	GAS6-AS2
PHKG1	AP001107.5	0.187959410288295	undirected	PHKG1	AP001107.5
PHKG1	AL162424.1	0.184948316373955	undirected	PHKG1	AL162424.1
PHKG1	MAGI2-AS3	0.0740163474125041	undirected	PHKG1	MAGI2-AS3
PHKG1	AC053503.4	0.319683608410165	undirected	PHKG1	AC053503.4
PHKG1	AC093010.3	0.0988090419670777	undirected	PHKG1	AC093010.3
PHKG1	LINC00641	0.0648347852225074	undirected	PHKG1	LINC00641
PHKG1	ZNF710-AS1	0.187965678773077	undirected	PHKG1	ZNF710-AS1
PHKG1	AC011472.1	0.0309052828867402	undirected	PHKG1	AC011472.1
PHKG1	LINC01082	0.0509029139797912	undirected	PHKG1	LINC01082
PNRC1	PYGM	0.0979107703886267	undirected	PNRC1	PYGM
PNRC1	SLC2A3	0.0391197633926603	undirected	PNRC1	SLC2A3
PNRC1	ZFP36	0.114672249333956	undirected	PNRC1	ZFP36
PNRC1	AF001548.1	0.0816406775098911	undirected	PNRC1	AF001548.1
PNRC1	ACTA2-AS1	0.0453709637559407	undirected	PNRC1	ACTA2-AS1
PNRC1	AP003071.4	0.044778871088051	undirected	PNRC1	AP003071.4
PNRC1	MBNL1-AS1	0.0747016968111975	undirected	PNRC1	MBNL1-AS1
PNRC1	MIR100HG	0.0899457220755962	undirected	PNRC1	MIR100HG
PNRC1	FENDRR	0.0528543587205859	undirected	PNRC1	FENDRR
PNRC1	PGM5-AS1	0.0312714742921171	undirected	PNRC1	PGM5-AS1
PNRC1	AC005180.2	0.0866779849060963	undirected	PNRC1	AC005180.2
PNRC1	AC005180.1	0.0896121549684964	undirected	PNRC1	AC005180.1
PNRC1	AP001107.5	0.0752942829861417	undirected	PNRC1	AP001107.5
PNRC1	AL162424.1	0.0593089944229581	undirected	PNRC1	AL162424.1
PNRC1	MAGI2-AS3	0.0417645655165411	undirected	PNRC1	MAGI2-AS3
PNRC1	AC053503.4	0.0538526338625651	undirected	PNRC1	AC053503.4
PNRC1	AC093010.3	0.0333998088406729	undirected	PNRC1	AC093010.3
PNRC1	LINC00641	0.0208968418801186	undirected	PNRC1	LINC00641
PNRC1	ZNF710-AS1	0.0474820578965764	undirected	PNRC1	ZNF710-AS1
PNRC1	LINC01082	0.0224852152051241	undirected	PNRC1	LINC01082
PPP1R15A	TIPARP	0.0555410953206658	undirected	PPP1R15A	TIPARP
PPP1R15A	TNFAIP3	0.0664714564687337	undirected	PPP1R15A	TNFAIP3
PPP1R15A	ZFP36	0.214210077161134	undirected	PPP1R15A	ZFP36
PPP1R15A	AC025259.3	0.0823365974889194	undirected	PPP1R15A	AC025259.3
PPP1R15A	AC020916.1	0.0676187905231438	undirected	PPP1R15A	AC020916.1
PPP1R15A	AP001107.5	0.0304933184279928	undirected	PPP1R15A	AP001107.5
PPP1R15A	AL662797.2	0.0375657178429799	undirected	PPP1R15A	AL662797.2
PYGM	SDC2	0.0932043586539475	undirected	PYGM	SDC2
PYGM	SDC3	0.164916226895608	undirected	PYGM	SDC3
PYGM	SLC2A3	0.0213493044719202	undirected	PYGM	SLC2A3
PYGM	SRPX	0.0739071771729836	undirected	PYGM	SRPX
PYGM	TES	0.127723516609613	undirected	PYGM	TES
PYGM	TGFB3	0.109889685957307	undirected	PYGM	TGFB3
PYGM	VLDLR	0.174674746290075	undirected	PYGM	VLDLR
PYGM	ZFP36	0.0581852201716819	undirected	PYGM	ZFP36
PYGM	AL136084.3	0.202692070423321	undirected	PYGM	AL136084.3
PYGM	AF001548.1	0.512714700507021	undirected	PYGM	AF001548.1
PYGM	ACTA2-AS1	0.35689798394372	undirected	PYGM	ACTA2-AS1
PYGM	AC025259.3	0.0509252134907865	undirected	PYGM	AC025259.3
PYGM	AC097534.2	0.142857351921095	undirected	PYGM	AC097534.2
PYGM	AP003071.4	0.261707859938992	undirected	PYGM	AP003071.4
PYGM	MBNL1-AS1	0.501298577696542	undirected	PYGM	MBNL1-AS1
PYGM	MIR100HG	0.298821322107816	undirected	PYGM	MIR100HG
PYGM	FENDRR	0.370348338048477	undirected	PYGM	FENDRR
PYGM	PGM5-AS1	0.383591431927258	undirected	PYGM	PGM5-AS1
PYGM	AC005180.2	0.501168769088493	undirected	PYGM	AC005180.2
PYGM	AC005180.1	0.499904203598819	undirected	PYGM	AC005180.1
PYGM	GAS6-AS2	0.284628526670693	undirected	PYGM	GAS6-AS2
PYGM	AP001107.5	0.40116830222274	undirected	PYGM	AP001107.5
PYGM	AP003973.3	0.0325292977746138	undirected	PYGM	AP003973.3
PYGM	AL162424.1	0.461199243613992	undirected	PYGM	AL162424.1
PYGM	MAGI2-AS3	0.218646317560765	undirected	PYGM	MAGI2-AS3
PYGM	AC053503.4	0.39479904204425	undirected	PYGM	AC053503.4
PYGM	BX322562.1	0.0327029911941505	undirected	PYGM	BX322562.1
PYGM	AC093010.3	0.250152219964622	undirected	PYGM	AC093010.3
PYGM	LINC00641	0.172593863405757	undirected	PYGM	LINC00641
PYGM	ZNF710-AS1	0.452491670395943	undirected	PYGM	ZNF710-AS1
PYGM	AC011472.1	0.116307955643513	undirected	PYGM	AC011472.1
PYGM	LINC01082	0.215542798845863	undirected	PYGM	LINC01082
SDC2	TGFB3	0.0369493581255311	undirected	SDC2	TGFB3
SDC2	AL136084.3	0.0248907763863622	undirected	SDC2	AL136084.3
SDC2	AF001548.1	0.0743341864013916	undirected	SDC2	AF001548.1
SDC2	ACTA2-AS1	0.0550410608247163	undirected	SDC2	ACTA2-AS1
SDC2	AP003071.4	0.0544334635231305	undirected	SDC2	AP003071.4
SDC2	MBNL1-AS1	0.0784438733383033	undirected	SDC2	MBNL1-AS1
SDC2	MIR100HG	0.07493168982329	undirected	SDC2	MIR100HG
SDC2	FENDRR	0.0559730915949123	undirected	SDC2	FENDRR
SDC2	PGM5-AS1	0.0282994894271679	undirected	SDC2	PGM5-AS1
SDC2	AC005180.2	0.0918720184244388	undirected	SDC2	AC005180.2
SDC2	AC005180.1	0.0912231617525708	undirected	SDC2	AC005180.1
SDC2	GAS6-AS2	0.0241369478780318	undirected	SDC2	GAS6-AS2
SDC2	AP001107.5	0.066766209550734	undirected	SDC2	AP001107.5
SDC2	AL162424.1	0.0596041803672796	undirected	SDC2	AL162424.1
SDC2	MAGI2-AS3	0.0391518413978371	undirected	SDC2	MAGI2-AS3
SDC2	AC053503.4	0.0570430225074937	undirected	SDC2	AC053503.4
SDC2	AC093010.3	0.037312406375681	undirected	SDC2	AC093010.3
SDC2	ZNF710-AS1	0.0545018471250279	undirected	SDC2	ZNF710-AS1
SDC2	LINC01082	0.024950503755185	undirected	SDC2	LINC01082
SDC3	TGFB3	0.0433889354286911	undirected	SDC3	TGFB3
SDC3	AL136084.3	0.0467294131312782	undirected	SDC3	AL136084.3
SDC3	AF001548.1	0.130178159329609	undirected	SDC3	AF001548.1
SDC3	ACTA2-AS1	0.106252089606315	undirected	SDC3	ACTA2-AS1
SDC3	AP003071.4	0.0903802350848998	undirected	SDC3	AP003071.4
SDC3	MBNL1-AS1	0.141699684763334	undirected	SDC3	MBNL1-AS1
SDC3	MIR100HG	0.129539056689575	undirected	SDC3	MIR100HG
SDC3	FENDRR	0.11522287873277	undirected	SDC3	FENDRR
SDC3	PGM5-AS1	0.0418471143840431	undirected	SDC3	PGM5-AS1
SDC3	AC005180.2	0.165161206542863	undirected	SDC3	AC005180.2
SDC3	AC005180.1	0.161408076995763	undirected	SDC3	AC005180.1
SDC3	GAS6-AS2	0.053927680632151	undirected	SDC3	GAS6-AS2
SDC3	AP001107.5	0.109784375782846	undirected	SDC3	AP001107.5
SDC3	AL162424.1	0.112752836960166	undirected	SDC3	AL162424.1
SDC3	MAGI2-AS3	0.0557015896899875	undirected	SDC3	MAGI2-AS3
SDC3	AC053503.4	0.108071761125191	undirected	SDC3	AC053503.4
SDC3	AC093010.3	0.0772506247267882	undirected	SDC3	AC093010.3
SDC3	LINC00641	0.0323026062103106	undirected	SDC3	LINC00641
SDC3	ZNF710-AS1	0.118012458265074	undirected	SDC3	ZNF710-AS1
SDC3	LINC01082	0.0377592522501427	undirected	SDC3	LINC01082
SLC2A3	ZFP36	0.037550152693863	undirected	SLC2A3	ZFP36
SLC2A3	MIR100HG	0.0341113870154525	undirected	SLC2A3	MIR100HG
SLC2A3	AP001107.5	0.0202213704800558	undirected	SLC2A3	AP001107.5
SRPX	TGFB3	0.0394748332427581	undirected	SRPX	TGFB3
SRPX	ZFP36	0.0286887163942731	undirected	SRPX	ZFP36
SRPX	AL136084.3	0.0282243863454372	undirected	SRPX	AL136084.3
SRPX	AF001548.1	0.0511677348296033	undirected	SRPX	AF001548.1
SRPX	ACTA2-AS1	0.0562396908146686	undirected	SRPX	ACTA2-AS1
SRPX	AP003071.4	0.0716508469073905	undirected	SRPX	AP003071.4
SRPX	MBNL1-AS1	0.0568888059180895	undirected	SRPX	MBNL1-AS1
SRPX	MIR100HG	0.0920011943044794	undirected	SRPX	MIR100HG
SRPX	FENDRR	0.0514286390034952	undirected	SRPX	FENDRR
SRPX	PGM5-AS1	0.0244731708158251	undirected	SRPX	PGM5-AS1
SRPX	AC005180.2	0.0676233682742099	undirected	SRPX	AC005180.2
SRPX	AC005180.1	0.0668415755638175	undirected	SRPX	AC005180.1
SRPX	GAS6-AS2	0.0249385035437744	undirected	SRPX	GAS6-AS2
SRPX	AP001107.5	0.0589382989859875	undirected	SRPX	AP001107.5
SRPX	AL162424.1	0.0508090857712216	undirected	SRPX	AL162424.1
SRPX	MAGI2-AS3	0.0381679624721872	undirected	SRPX	MAGI2-AS3
SRPX	AC053503.4	0.0554482949479182	undirected	SRPX	AC053503.4
SRPX	AC093010.3	0.0364951101248827	undirected	SRPX	AC093010.3
SRPX	ZNF710-AS1	0.0382656182139266	undirected	SRPX	ZNF710-AS1
SRPX	LINC01082	0.0365556353295669	undirected	SRPX	LINC01082
STC1	AL117336.2	0.0207429991745073	undirected	STC1	AL117336.2
TES	AF001548.1	0.117000622113483	undirected	TES	AF001548.1
TES	ACTA2-AS1	0.0582174337018612	undirected	TES	ACTA2-AS1
TES	AP003071.4	0.0376972890676251	undirected	TES	AP003071.4
TES	MBNL1-AS1	0.119615128703433	undirected	TES	MBNL1-AS1
TES	MIR100HG	0.0599824122821342	undirected	TES	MIR100HG
TES	FENDRR	0.0631624784855336	undirected	TES	FENDRR
TES	PGM5-AS1	0.0299583125763395	undirected	TES	PGM5-AS1
TES	AC005180.2	0.139183006597478	undirected	TES	AC005180.2
TES	AC005180.1	0.137742984077932	undirected	TES	AC005180.1
TES	GAS6-AS2	0.0451958890737255	undirected	TES	GAS6-AS2
TES	AP001107.5	0.077529988896698	undirected	TES	AP001107.5
TES	AL162424.1	0.0842168413064346	undirected	TES	AL162424.1
TES	MAGI2-AS3	0.0209564037736156	undirected	TES	MAGI2-AS3
TES	AC053503.4	0.0691155191519948	undirected	TES	AC053503.4
TES	AC093010.3	0.0244442001599722	undirected	TES	AC093010.3
TES	LINC00641	0.0240659660713701	undirected	TES	LINC00641
TES	ZNF710-AS1	0.0807500754102051	undirected	TES	ZNF710-AS1
TGFB3	AL136084.3	0.0673375084450189	undirected	TGFB3	AL136084.3
TGFB3	AF001548.1	0.0767954625658269	undirected	TGFB3	AF001548.1
TGFB3	LINC01614	0.0451628455976055	undirected	TGFB3	LINC01614
TGFB3	ACTA2-AS1	0.0972268808598994	undirected	TGFB3	ACTA2-AS1
TGFB3	AL136129.1	0.0400180464358285	undirected	TGFB3	AL136129.1
TGFB3	AP003071.4	0.132843018871178	undirected	TGFB3	AP003071.4
TGFB3	MBNL1-AS1	0.09193829390979	undirected	TGFB3	MBNL1-AS1
TGFB3	MIR100HG	0.140343756931559	undirected	TGFB3	MIR100HG
TGFB3	FENDRR	0.0759132547297643	undirected	TGFB3	FENDRR
TGFB3	PGM5-AS1	0.0291991051243537	undirected	TGFB3	PGM5-AS1
TGFB3	AC005180.2	0.105565902839771	undirected	TGFB3	AC005180.2
TGFB3	AC005180.1	0.102328737037273	undirected	TGFB3	AC005180.1
TGFB3	GAS6-AS2	0.0510928951639578	undirected	TGFB3	GAS6-AS2
TGFB3	AP001107.5	0.0843706990492369	undirected	TGFB3	AP001107.5
TGFB3	AP003973.3	0.0341216112205507	undirected	TGFB3	AP003973.3
TGFB3	AL162424.1	0.0722470448861578	undirected	TGFB3	AL162424.1
TGFB3	MAGI2-AS3	0.0725961932744027	undirected	TGFB3	MAGI2-AS3
TGFB3	AC053503.4	0.0914035875767949	undirected	TGFB3	AC053503.4
TGFB3	LINC01705	0.022919531790819	undirected	TGFB3	LINC01705
TGFB3	BX322562.1	0.0634549988561737	undirected	TGFB3	BX322562.1
TGFB3	AC134312.5	0.0778685884310247	undirected	TGFB3	AC134312.5
TGFB3	AC093010.3	0.0622533580629316	undirected	TGFB3	AC093010.3
TGFB3	ZNF710-AS1	0.0621626955189032	undirected	TGFB3	ZNF710-AS1
TGFB3	AL583785.1	0.0276980017869104	undirected	TGFB3	AL583785.1
TGFB3	LINC01082	0.0416176591357837	undirected	TGFB3	LINC01082
TIPARP	ZFP36	0.156740245607269	undirected	TIPARP	ZFP36
TIPARP	AC025259.3	0.0769060960107811	undirected	TIPARP	AC025259.3
TIPARP	AC020916.1	0.108345113174046	undirected	TIPARP	AC020916.1
TIPARP	AP001107.5	0.0207631781350677	undirected	TIPARP	AP001107.5
TIPARP	AL662797.2	0.0463955228647894	undirected	TIPARP	AL662797.2
TIPARP	LINC01082	0.0216931911336919	undirected	TIPARP	LINC01082
TNFAIP3	ZFP36	0.0712616684537533	undirected	TNFAIP3	ZFP36
TNFAIP3	AC025259.3	0.020818154136405	undirected	TNFAIP3	AC025259.3
TNFAIP3	AC020916.1	0.0277502431349738	undirected	TNFAIP3	AC020916.1
VLDLR	AL136084.3	0.0246260347919318	undirected	VLDLR	AL136084.3
VLDLR	AF001548.1	0.145324394504375	undirected	VLDLR	AF001548.1
VLDLR	ACTA2-AS1	0.106925983162909	undirected	VLDLR	ACTA2-AS1
VLDLR	AP003071.4	0.0567801990736333	undirected	VLDLR	AP003071.4
VLDLR	MBNL1-AS1	0.157180267059066	undirected	VLDLR	MBNL1-AS1
VLDLR	MIR100HG	0.0886048589021889	undirected	VLDLR	MIR100HG
VLDLR	FENDRR	0.085170457359715	undirected	VLDLR	FENDRR
VLDLR	PGM5-AS1	0.0444250290050208	undirected	VLDLR	PGM5-AS1
VLDLR	AC005180.2	0.180920033984431	undirected	VLDLR	AC005180.2
VLDLR	AC005180.1	0.178358190872523	undirected	VLDLR	AC005180.1
VLDLR	GAS6-AS2	0.0348502956889616	undirected	VLDLR	GAS6-AS2
VLDLR	AP001107.5	0.103389555479536	undirected	VLDLR	AP001107.5
VLDLR	AL162424.1	0.105263068014841	undirected	VLDLR	AL162424.1
VLDLR	MAGI2-AS3	0.0325730647242292	undirected	VLDLR	MAGI2-AS3
VLDLR	AC053503.4	0.127204455241946	undirected	VLDLR	AC053503.4
VLDLR	AC093010.3	0.0444226836325528	undirected	VLDLR	AC093010.3
VLDLR	LINC00641	0.0378940106966268	undirected	VLDLR	LINC00641
VLDLR	ZNF710-AS1	0.119381641902431	undirected	VLDLR	ZNF710-AS1
VLDLR	LINC01082	0.0216260736328467	undirected	VLDLR	LINC01082
ZFP36	AF001548.1	0.0435193108718788	undirected	ZFP36	AF001548.1
ZFP36	ACTA2-AS1	0.0239920354404052	undirected	ZFP36	ACTA2-AS1
ZFP36	AC025259.3	0.19001234500579	undirected	ZFP36	AC025259.3
ZFP36	AP003071.4	0.03371620808588	undirected	ZFP36	AP003071.4
ZFP36	MBNL1-AS1	0.0451590780595423	undirected	ZFP36	MBNL1-AS1
ZFP36	MIR100HG	0.0510179832092893	undirected	ZFP36	MIR100HG
ZFP36	FENDRR	0.0376903871456015	undirected	ZFP36	FENDRR
ZFP36	AC020916.1	0.150625270348123	undirected	ZFP36	AC020916.1
ZFP36	PGM5-AS1	0.0351297070049826	undirected	ZFP36	PGM5-AS1
ZFP36	AC005180.2	0.0524855582564751	undirected	ZFP36	AC005180.2
ZFP36	AC005180.1	0.0559549651946855	undirected	ZFP36	AC005180.1
ZFP36	AP001107.5	0.0779633811730793	undirected	ZFP36	AP001107.5
ZFP36	AL117336.2	0.0305631097251934	undirected	ZFP36	AL117336.2
ZFP36	AL162424.1	0.032715038738998	undirected	ZFP36	AL162424.1
ZFP36	MAGI2-AS3	0.0336442607825173	undirected	ZFP36	MAGI2-AS3
ZFP36	AC053503.4	0.0294908798034509	undirected	ZFP36	AC053503.4
ZFP36	AL662797.2	0.0938778305148714	undirected	ZFP36	AL662797.2
ZFP36	AC093010.3	0.0294314375946415	undirected	ZFP36	AC093010.3
ZFP36	ZNF710-AS1	0.0242583057210255	undirected	ZFP36	ZNF710-AS1
ZFP36	LINC01082	0.0604915608745083	undirected	ZFP36	LINC01082
AL136084.3	AF001548.1	0.159205110112299	undirected	AL136084.3	AF001548.1
AL136084.3	ACTA2-AS1	0.133975563594723	undirected	AL136084.3	ACTA2-AS1
AL136084.3	AP003071.4	0.130972075731306	undirected	AL136084.3	AP003071.4
AL136084.3	MBNL1-AS1	0.180033921282976	undirected	AL136084.3	MBNL1-AS1
AL136084.3	MIR100HG	0.155713101138377	undirected	AL136084.3	MIR100HG
AL136084.3	FENDRR	0.137000662347987	undirected	AL136084.3	FENDRR
AL136084.3	PGM5-AS1	0.0510428217653516	undirected	AL136084.3	PGM5-AS1
AL136084.3	AC005180.2	0.206246416517907	undirected	AL136084.3	AC005180.2
AL136084.3	AC005180.1	0.202179824269141	undirected	AL136084.3	AC005180.1
AL136084.3	GAS6-AS2	0.0552063723172326	undirected	AL136084.3	GAS6-AS2
AL136084.3	AP001107.5	0.138442907142362	undirected	AL136084.3	AP001107.5
AL136084.3	AL162424.1	0.130133596994641	undirected	AL136084.3	AL162424.1
AL136084.3	MAGI2-AS3	0.0740297272594522	undirected	AL136084.3	MAGI2-AS3
AL136084.3	AC053503.4	0.141961381129156	undirected	AL136084.3	AC053503.4
AL136084.3	BX322562.1	0.0227844626582978	undirected	AL136084.3	BX322562.1
AL136084.3	AC093010.3	0.0776004010448936	undirected	AL136084.3	AC093010.3
AL136084.3	LINC00641	0.0382624860873592	undirected	AL136084.3	LINC00641
AL136084.3	ZNF710-AS1	0.121044851572018	undirected	AL136084.3	ZNF710-AS1
AL136084.3	LINC01082	0.0526193918008612	undirected	AL136084.3	LINC01082
AF001548.1	ACTA2-AS1	0.270056261063782	undirected	AF001548.1	ACTA2-AS1
AF001548.1	AC025259.3	0.0328525971245433	undirected	AF001548.1	AC025259.3
AF001548.1	AC097534.2	0.116143551608441	undirected	AF001548.1	AC097534.2
AF001548.1	AP003071.4	0.191165601420806	undirected	AF001548.1	AP003071.4
AF001548.1	MBNL1-AS1	0.476312232712485	undirected	AF001548.1	MBNL1-AS1
AF001548.1	MIR100HG	0.23383387737464	undirected	AF001548.1	MIR100HG
AF001548.1	FENDRR	0.302603625941566	undirected	AF001548.1	FENDRR
AF001548.1	PGM5-AS1	0.289680259401559	undirected	AF001548.1	PGM5-AS1
AF001548.1	AC005180.2	0.557054762770625	undirected	AF001548.1	AC005180.2
AF001548.1	AC005180.1	0.552746129029772	undirected	AF001548.1	AC005180.1
AF001548.1	GAS6-AS2	0.240709486677277	undirected	AF001548.1	GAS6-AS2
AF001548.1	AP001107.5	0.33223781174352	undirected	AF001548.1	AP001107.5
AF001548.1	AP003973.3	0.0204779119613968	undirected	AF001548.1	AP003973.3
AF001548.1	AL162424.1	0.389171956822863	undirected	AF001548.1	AL162424.1
AF001548.1	MAGI2-AS3	0.1597420334145	undirected	AF001548.1	MAGI2-AS3
AF001548.1	AC053503.4	0.308545209488575	undirected	AF001548.1	AC053503.4
AF001548.1	BX322562.1	0.0204312397819748	undirected	AF001548.1	BX322562.1
AF001548.1	AC093010.3	0.185249578816991	undirected	AF001548.1	AC093010.3
AF001548.1	LINC00641	0.155270887251423	undirected	AF001548.1	LINC00641
AF001548.1	ZNF710-AS1	0.3987817572371	undirected	AF001548.1	ZNF710-AS1
AF001548.1	AC011472.1	0.100245739380627	undirected	AF001548.1	AC011472.1
AF001548.1	LINC01082	0.158138920604455	undirected	AF001548.1	LINC01082
LINC01614	LINC01615	0.0239777229842976	undirected	LINC01614	LINC01615
LINC01614	LINC01705	0.12374222256993	undirected	LINC01614	LINC01705
LINC01614	LINC01711	0.0716772899266122	undirected	LINC01614	LINC01711
LINC01614	AC134312.5	0.0520998946722733	undirected	LINC01614	AC134312.5
CYTOR	MIR4435-2HG	0.344987961420014	undirected	CYTOR	MIR4435-2HG
CYTOR	LINC01711	0.0324354172923233	undirected	CYTOR	LINC01711
CYTOR	BX322562.1	0.0471164647350656	undirected	CYTOR	BX322562.1
CYTOR	AC134312.5	0.072475613755801	undirected	CYTOR	AC134312.5
CYTOR	NKILA	0.0288211069773911	undirected	CYTOR	NKILA
AP001434.1	AL136129.1	0.0342635056509933	undirected	AP001434.1	AL136129.1
ACTA2-AS1	AC025259.3	0.0325221051665841	undirected	ACTA2-AS1	AC025259.3
ACTA2-AS1	AC097534.2	0.0813932299762524	undirected	ACTA2-AS1	AC097534.2
ACTA2-AS1	AP003071.4	0.19434313406714	undirected	ACTA2-AS1	AP003071.4
ACTA2-AS1	MBNL1-AS1	0.301175059389682	undirected	ACTA2-AS1	MBNL1-AS1
ACTA2-AS1	MIR100HG	0.223786266554273	undirected	ACTA2-AS1	MIR100HG
ACTA2-AS1	FENDRR	0.209387745763929	undirected	ACTA2-AS1	FENDRR
ACTA2-AS1	PGM5-AS1	0.194699732644671	undirected	ACTA2-AS1	PGM5-AS1
ACTA2-AS1	AC005180.2	0.358547444431522	undirected	ACTA2-AS1	AC005180.2
ACTA2-AS1	AC005180.1	0.352847470463938	undirected	ACTA2-AS1	AC005180.1
ACTA2-AS1	GAS6-AS2	0.168028329005908	undirected	ACTA2-AS1	GAS6-AS2
ACTA2-AS1	AP001107.5	0.22687914584954	undirected	ACTA2-AS1	AP001107.5
ACTA2-AS1	AP003973.3	0.0293090753194944	undirected	ACTA2-AS1	AP003973.3
ACTA2-AS1	AL162424.1	0.22635114514975	undirected	ACTA2-AS1	AL162424.1
ACTA2-AS1	MAGI2-AS3	0.151926927928892	undirected	ACTA2-AS1	MAGI2-AS3
ACTA2-AS1	AC053503.4	0.290968139626742	undirected	ACTA2-AS1	AC053503.4
ACTA2-AS1	BX322562.1	0.03159725045262	undirected	ACTA2-AS1	BX322562.1
ACTA2-AS1	AC093010.3	0.183601743981397	undirected	ACTA2-AS1	AC093010.3
ACTA2-AS1	LINC00641	0.0840710951612443	undirected	ACTA2-AS1	LINC00641
ACTA2-AS1	ZNF710-AS1	0.216803974999085	undirected	ACTA2-AS1	ZNF710-AS1
ACTA2-AS1	AL583785.1	0.0214015702666939	undirected	ACTA2-AS1	AL583785.1
ACTA2-AS1	AC011472.1	0.0552359381020191	undirected	ACTA2-AS1	AC011472.1
ACTA2-AS1	LINC01082	0.133767328321577	undirected	ACTA2-AS1	LINC01082
AC025259.3	AP003071.4	0.0439247596651062	undirected	AC025259.3	AP003071.4
AC025259.3	MBNL1-AS1	0.037950305384297	undirected	AC025259.3	MBNL1-AS1
AC025259.3	MIR100HG	0.0490978569807183	undirected	AC025259.3	MIR100HG
AC025259.3	FENDRR	0.0520474562136206	undirected	AC025259.3	FENDRR
AC025259.3	AC020916.1	0.123051503804095	undirected	AC025259.3	AC020916.1
AC025259.3	PGM5-AS1	0.0202929624272358	undirected	AC025259.3	PGM5-AS1
AC025259.3	AC005180.2	0.0452667423104783	undirected	AC025259.3	AC005180.2
AC025259.3	AC005180.1	0.047018265094352	undirected	AC025259.3	AC005180.1
AC025259.3	AP001107.5	0.0700322822104729	undirected	AC025259.3	AP001107.5
AC025259.3	AL117336.2	0.0481713734645738	undirected	AC025259.3	AL117336.2
AC025259.3	AL162424.1	0.0308406862503526	undirected	AC025259.3	AL162424.1
AC025259.3	MAGI2-AS3	0.0267884376337395	undirected	AC025259.3	MAGI2-AS3
AC025259.3	AC053503.4	0.0310082392645769	undirected	AC025259.3	AC053503.4
AC025259.3	AL662797.2	0.0594553356273612	undirected	AC025259.3	AL662797.2
AC025259.3	AC093010.3	0.0386363154430206	undirected	AC025259.3	AC093010.3
AC025259.3	ZNF710-AS1	0.024625391957678	undirected	AC025259.3	ZNF710-AS1
AC025259.3	LINC01082	0.0637865815411172	undirected	AC025259.3	LINC01082
AC097534.2	AP003071.4	0.0513628507065083	undirected	AC097534.2	AP003071.4
AC097534.2	MBNL1-AS1	0.12096825562536	undirected	AC097534.2	MBNL1-AS1
AC097534.2	MIR100HG	0.0777502398117357	undirected	AC097534.2	MIR100HG
AC097534.2	FENDRR	0.0723621427422513	undirected	AC097534.2	FENDRR
AC097534.2	PGM5-AS1	0.0469896241355756	undirected	AC097534.2	PGM5-AS1
AC097534.2	AC005180.2	0.145234535899958	undirected	AC097534.2	AC005180.2
AC097534.2	AC005180.1	0.14345889521585	undirected	AC097534.2	AC005180.1
AC097534.2	GAS6-AS2	0.0305409708460361	undirected	AC097534.2	GAS6-AS2
AC097534.2	AP001107.5	0.0969209823149249	undirected	AC097534.2	AP001107.5
AC097534.2	AL162424.1	0.093056213350807	undirected	AC097534.2	AL162424.1
AC097534.2	MAGI2-AS3	0.0413088927921645	undirected	AC097534.2	MAGI2-AS3
AC097534.2	AC053503.4	0.0892428931971143	undirected	AC097534.2	AC053503.4
AC097534.2	AC093010.3	0.0481266617869813	undirected	AC097534.2	AC093010.3
AC097534.2	LINC00641	0.0336327531716494	undirected	AC097534.2	LINC00641
AC097534.2	ZNF710-AS1	0.111655453373453	undirected	AC097534.2	ZNF710-AS1
AC097534.2	LINC01082	0.0223075810362072	undirected	AC097534.2	LINC01082
AL136129.1	AC134312.5	0.0421780330525022	undirected	AL136129.1	AC134312.5
AL136129.1	AL583785.1	0.0314773749433223	undirected	AL136129.1	AL583785.1
LINC01615	LINC01705	0.0230295115327707	undirected	LINC01615	LINC01705
AP003071.4	MBNL1-AS1	0.218527766323808	undirected	AP003071.4	MBNL1-AS1
AP003071.4	MIR100HG	0.226210685983097	undirected	AP003071.4	MIR100HG
AP003071.4	FENDRR	0.176708628325223	undirected	AP003071.4	FENDRR
AP003071.4	PGM5-AS1	0.121764638497274	undirected	AP003071.4	PGM5-AS1
AP003071.4	AC005180.2	0.257475204190273	undirected	AP003071.4	AC005180.2
AP003071.4	AC005180.1	0.252703045782344	undirected	AP003071.4	AC005180.1
AP003071.4	GAS6-AS2	0.119673471510051	undirected	AP003071.4	GAS6-AS2
AP003071.4	AP001107.5	0.188639409097281	undirected	AP003071.4	AP001107.5
AP003071.4	AP003973.3	0.0549257968284641	undirected	AP003071.4	AP003973.3
AP003071.4	AL162424.1	0.168064176776105	undirected	AP003071.4	AL162424.1
AP003071.4	MAGI2-AS3	0.150505723723767	undirected	AP003071.4	MAGI2-AS3
AP003071.4	AC053503.4	0.199227622215585	undirected	AP003071.4	AC053503.4
AP003071.4	BX322562.1	0.0546318141922609	undirected	AP003071.4	BX322562.1
AP003071.4	AC093010.3	0.162132568768481	undirected	AP003071.4	AC093010.3
AP003071.4	LINC00641	0.0488364070409176	undirected	AP003071.4	LINC00641
AP003071.4	ZNF710-AS1	0.150842320798379	undirected	AP003071.4	ZNF710-AS1
AP003071.4	AL583785.1	0.0497899273844795	undirected	AP003071.4	AL583785.1
AP003071.4	AC011472.1	0.0307051089985513	undirected	AP003071.4	AC011472.1
AP003071.4	LINC01082	0.181362000999643	undirected	AP003071.4	LINC01082
MBNL1-AS1	MIR100HG	0.255491267925815	undirected	MBNL1-AS1	MIR100HG
MBNL1-AS1	FENDRR	0.318676821161188	undirected	MBNL1-AS1	FENDRR
MBNL1-AS1	PGM5-AS1	0.305299133995815	undirected	MBNL1-AS1	PGM5-AS1
MBNL1-AS1	AC005180.2	0.550964509173451	undirected	MBNL1-AS1	AC005180.2
MBNL1-AS1	AC005180.1	0.546309493106383	undirected	MBNL1-AS1	AC005180.1
MBNL1-AS1	GAS6-AS2	0.259923155375234	undirected	MBNL1-AS1	GAS6-AS2
MBNL1-AS1	AP001107.5	0.356668136046418	undirected	MBNL1-AS1	AP001107.5
MBNL1-AS1	AP003973.3	0.0241263591559732	undirected	MBNL1-AS1	AP003973.3
MBNL1-AS1	AL162424.1	0.39105799192992	undirected	MBNL1-AS1	AL162424.1
MBNL1-AS1	MAGI2-AS3	0.180423823749882	undirected	MBNL1-AS1	MAGI2-AS3
MBNL1-AS1	AC053503.4	0.344988192952782	undirected	MBNL1-AS1	AC053503.4
MBNL1-AS1	BX322562.1	0.0251589533356056	undirected	MBNL1-AS1	BX322562.1
MBNL1-AS1	AC093010.3	0.204426865296401	undirected	MBNL1-AS1	AC093010.3
MBNL1-AS1	LINC00641	0.158530124466462	undirected	MBNL1-AS1	LINC00641
MBNL1-AS1	ZNF710-AS1	0.415752237112593	undirected	MBNL1-AS1	ZNF710-AS1
MBNL1-AS1	AC011472.1	0.10079187148988	undirected	MBNL1-AS1	AC011472.1
MBNL1-AS1	LINC01082	0.172591754882355	undirected	MBNL1-AS1	LINC01082
MIR100HG	FENDRR	0.207397935018974	undirected	MIR100HG	FENDRR
MIR100HG	PGM5-AS1	0.18015151485705	undirected	MIR100HG	PGM5-AS1
MIR100HG	AC005180.2	0.300362303469696	undirected	MIR100HG	AC005180.2
MIR100HG	AC005180.1	0.296817785631185	undirected	MIR100HG	AC005180.1
MIR100HG	GAS6-AS2	0.174976905961733	undirected	MIR100HG	GAS6-AS2
MIR100HG	AP001107.5	0.209075603168547	undirected	MIR100HG	AP001107.5
MIR100HG	AP003973.3	0.0520326747433774	undirected	MIR100HG	AP003973.3
MIR100HG	AL162424.1	0.213432170947377	undirected	MIR100HG	AL162424.1
MIR100HG	MAGI2-AS3	0.201066210493452	undirected	MIR100HG	MAGI2-AS3
MIR100HG	AC053503.4	0.22584689120952	undirected	MIR100HG	AC053503.4
MIR100HG	BX322562.1	0.0704150019799374	undirected	MIR100HG	BX322562.1
MIR100HG	AC093010.3	0.192239497949297	undirected	MIR100HG	AC093010.3
MIR100HG	LINC00641	0.0773861445150689	undirected	MIR100HG	LINC00641
MIR100HG	ZNF710-AS1	0.201729805680195	undirected	MIR100HG	ZNF710-AS1
MIR100HG	AL583785.1	0.042530109492027	undirected	MIR100HG	AL583785.1
MIR100HG	AC011472.1	0.048768877183701	undirected	MIR100HG	AC011472.1
MIR100HG	LINC01082	0.168074442992798	undirected	MIR100HG	LINC01082
FENDRR	PGM5-AS1	0.181744566921901	undirected	FENDRR	PGM5-AS1
FENDRR	AC005180.2	0.377560242112984	undirected	FENDRR	AC005180.2
FENDRR	AC005180.1	0.372892111970097	undirected	FENDRR	AC005180.1
FENDRR	GAS6-AS2	0.154436855421098	undirected	FENDRR	GAS6-AS2
FENDRR	AP001107.5	0.236741788939622	undirected	FENDRR	AP001107.5
FENDRR	AP003973.3	0.0236710707086881	undirected	FENDRR	AP003973.3
FENDRR	AL117336.2	0.0242493026235193	undirected	FENDRR	AL117336.2
FENDRR	AL162424.1	0.245729626161675	undirected	FENDRR	AL162424.1
FENDRR	MAGI2-AS3	0.142973062324054	undirected	FENDRR	MAGI2-AS3
FENDRR	AC053503.4	0.220275239035066	undirected	FENDRR	AC053503.4
FENDRR	BX322562.1	0.0264608468650538	undirected	FENDRR	BX322562.1
FENDRR	AC093010.3	0.183308304408356	undirected	FENDRR	AC093010.3
FENDRR	LINC00641	0.103243200935215	undirected	FENDRR	LINC00641
FENDRR	ZNF710-AS1	0.23054576464044	undirected	FENDRR	ZNF710-AS1
FENDRR	AC011472.1	0.0615498619598549	undirected	FENDRR	AC011472.1
FENDRR	LINC01082	0.17497045124954	undirected	FENDRR	LINC01082
AC020916.1	AP001107.5	0.0228169832742704	undirected	AC020916.1	AP001107.5
AC020916.1	AL117336.2	0.0312723549299786	undirected	AC020916.1	AL117336.2
AC020916.1	AL662797.2	0.0642810036709585	undirected	AC020916.1	AL662797.2
AC020916.1	LINC01082	0.0280827532956206	undirected	AC020916.1	LINC01082
MIR4435-2HG	LINC01705	0.0233620059965229	undirected	MIR4435-2HG	LINC01705
MIR4435-2HG	LINC01711	0.0431596817472601	undirected	MIR4435-2HG	LINC01711
MIR4435-2HG	BX322562.1	0.0409811301080594	undirected	MIR4435-2HG	BX322562.1
MIR4435-2HG	AC134312.5	0.0822146539135664	undirected	MIR4435-2HG	AC134312.5
MIR4435-2HG	NKILA	0.0329864175660562	undirected	MIR4435-2HG	NKILA
PGM5-AS1	AC005180.2	0.383093502327998	undirected	PGM5-AS1	AC005180.2
PGM5-AS1	AC005180.1	0.387380832568177	undirected	PGM5-AS1	AC005180.1
PGM5-AS1	GAS6-AS2	0.0692764303037295	undirected	PGM5-AS1	GAS6-AS2
PGM5-AS1	AP001107.5	0.264903139612111	undirected	PGM5-AS1	AP001107.5
PGM5-AS1	AL162424.1	0.244140116650695	undirected	PGM5-AS1	AL162424.1
PGM5-AS1	MAGI2-AS3	0.0709698148262379	undirected	PGM5-AS1	MAGI2-AS3
PGM5-AS1	AC053503.4	0.226994884774656	undirected	PGM5-AS1	AC053503.4
PGM5-AS1	AC093010.3	0.0908716200103594	undirected	PGM5-AS1	AC093010.3
PGM5-AS1	LINC00641	0.0634010501622965	undirected	PGM5-AS1	LINC00641
PGM5-AS1	ZNF710-AS1	0.205106342008762	undirected	PGM5-AS1	ZNF710-AS1
PGM5-AS1	AC011472.1	0.0379477712872868	undirected	PGM5-AS1	AC011472.1
PGM5-AS1	LINC01082	0.0671578083544759	undirected	PGM5-AS1	LINC01082
AC005180.2	AC005180.1	0.539398617280185	undirected	AC005180.2	AC005180.1
AC005180.2	GAS6-AS2	0.302193406746874	undirected	AC005180.2	GAS6-AS2
AC005180.2	AP001107.5	0.421486121481199	undirected	AC005180.2	AP001107.5
AC005180.2	AP003973.3	0.0287837672315308	undirected	AC005180.2	AP003973.3
AC005180.2	AL162424.1	0.472172830775238	undirected	AC005180.2	AL162424.1
AC005180.2	MAGI2-AS3	0.212205256108608	undirected	AC005180.2	MAGI2-AS3
AC005180.2	AC053503.4	0.407202375800354	undirected	AC005180.2	AC053503.4
AC005180.2	BX322562.1	0.0283350524345126	undirected	AC005180.2	BX322562.1
AC005180.2	AC093010.3	0.243395360232041	undirected	AC005180.2	AC093010.3
AC005180.2	LINC00641	0.182568403084272	undirected	AC005180.2	LINC00641
AC005180.2	ZNF710-AS1	0.485983152219056	undirected	AC005180.2	ZNF710-AS1
AC005180.2	AC011472.1	0.120158592421711	undirected	AC005180.2	AC011472.1
AC005180.2	LINC01082	0.207836443992206	undirected	AC005180.2	LINC01082
AC005180.1	GAS6-AS2	0.296052104316306	undirected	AC005180.1	GAS6-AS2
AC005180.1	AP001107.5	0.420541660246545	undirected	AC005180.1	AP001107.5
AC005180.1	AP003973.3	0.028156623489836	undirected	AC005180.1	AP003973.3
AC005180.1	AL162424.1	0.469448171645992	undirected	AC005180.1	AL162424.1
AC005180.1	MAGI2-AS3	0.210792844134135	undirected	AC005180.1	MAGI2-AS3
AC005180.1	AC053503.4	0.401856791286988	undirected	AC005180.1	AC053503.4
AC005180.1	BX322562.1	0.0274907068330969	undirected	AC005180.1	BX322562.1
AC005180.1	AC093010.3	0.239445275475058	undirected	AC005180.1	AC093010.3
AC005180.1	LINC00641	0.180903978216606	undirected	AC005180.1	LINC00641
AC005180.1	ZNF710-AS1	0.47954261447944	undirected	AC005180.1	ZNF710-AS1
AC005180.1	AC011472.1	0.120382404979966	undirected	AC005180.1	AC011472.1
AC005180.1	LINC01082	0.204995482445586	undirected	AC005180.1	LINC01082
GAS6-AS2	AP001107.5	0.174665909985832	undirected	GAS6-AS2	AP001107.5
GAS6-AS2	AL162424.1	0.188070271255602	undirected	GAS6-AS2	AL162424.1
GAS6-AS2	MAGI2-AS3	0.0643944040683439	undirected	GAS6-AS2	MAGI2-AS3
GAS6-AS2	AC053503.4	0.184552381233744	undirected	GAS6-AS2	AC053503.4
GAS6-AS2	AC093010.3	0.0734328640165295	undirected	GAS6-AS2	AC093010.3
GAS6-AS2	LINC00641	0.0496223301570887	undirected	GAS6-AS2	LINC00641
GAS6-AS2	ZNF710-AS1	0.179055535290572	undirected	GAS6-AS2	ZNF710-AS1
GAS6-AS2	LINC01082	0.0453967816128837	undirected	GAS6-AS2	LINC01082
AP001107.5	AP003973.3	0.0310393286909301	undirected	AP001107.5	AP003973.3
AP001107.5	AL162424.1	0.279803881133989	undirected	AP001107.5	AL162424.1
AP001107.5	MAGI2-AS3	0.189054091909837	undirected	AP001107.5	MAGI2-AS3
AP001107.5	AC053503.4	0.252483043190517	undirected	AP001107.5	AC053503.4
AP001107.5	BX322562.1	0.0283145017198554	undirected	AP001107.5	BX322562.1
AP001107.5	AC093010.3	0.176039599740712	undirected	AP001107.5	AC093010.3
AP001107.5	LINC00641	0.104339400799492	undirected	AP001107.5	LINC00641
AP001107.5	ZNF710-AS1	0.270483179922519	undirected	AP001107.5	ZNF710-AS1
AP001107.5	AC011472.1	0.0730858083635729	undirected	AP001107.5	AC011472.1
AP001107.5	LINC01082	0.164215556344463	undirected	AP001107.5	LINC01082
AP003973.3	AL162424.1	0.022009101274519	undirected	AP003973.3	AL162424.1
AP003973.3	MAGI2-AS3	0.0415863097097011	undirected	AP003973.3	MAGI2-AS3
AP003973.3	AC053503.4	0.0248530477651988	undirected	AP003973.3	AC053503.4
AP003973.3	AC093010.3	0.0256225573442054	undirected	AP003973.3	AC093010.3
AP003973.3	AL583785.1	0.0435438399876826	undirected	AP003973.3	AL583785.1
AL117336.2	AC093010.3	0.0210916200076583	undirected	AL117336.2	AC093010.3
AL117336.2	LINC00641	0.0300505188478656	undirected	AL117336.2	LINC00641
AL117336.2	LINC01082	0.0201424161860135	undirected	AL117336.2	LINC01082
AL162424.1	MAGI2-AS3	0.136201430308433	undirected	AL162424.1	MAGI2-AS3
AL162424.1	AC053503.4	0.245506107233286	undirected	AL162424.1	AC053503.4
AL162424.1	BX322562.1	0.0217682415521128	undirected	AL162424.1	BX322562.1
AL162424.1	AC093010.3	0.161238243021164	undirected	AL162424.1	AC093010.3
AL162424.1	LINC00641	0.107745193635422	undirected	AL162424.1	LINC00641
AL162424.1	ZNF710-AS1	0.28603398552919	undirected	AL162424.1	ZNF710-AS1
AL162424.1	AC011472.1	0.0730483553299435	undirected	AL162424.1	AC011472.1
AL162424.1	LINC01082	0.146800361178477	undirected	AL162424.1	LINC01082
PRKAG2-AS1	MAGI2-AS3	0.0265747303512722	undirected	PRKAG2-AS1	MAGI2-AS3
MAGI2-AS3	AC053503.4	0.155376747158322	undirected	MAGI2-AS3	AC053503.4
MAGI2-AS3	BX322562.1	0.0309834064010199	undirected	MAGI2-AS3	BX322562.1
MAGI2-AS3	AC093010.3	0.100863098423206	undirected	MAGI2-AS3	AC093010.3
MAGI2-AS3	LINC00641	0.0443638304148088	undirected	MAGI2-AS3	LINC00641
MAGI2-AS3	ZNF710-AS1	0.126843548584432	undirected	MAGI2-AS3	ZNF710-AS1
MAGI2-AS3	AL583785.1	0.0226296100613214	undirected	MAGI2-AS3	AL583785.1
MAGI2-AS3	LINC01082	0.07071199749452	undirected	MAGI2-AS3	LINC01082
AC053503.4	BX322562.1	0.0288984705210299	undirected	AC053503.4	BX322562.1
AC053503.4	AC093010.3	0.178889088520086	undirected	AC053503.4	AC093010.3
AC053503.4	LINC00641	0.0914280110584036	undirected	AC053503.4	LINC00641
AC053503.4	ZNF710-AS1	0.245822920646978	undirected	AC053503.4	ZNF710-AS1
AC053503.4	AC011472.1	0.062646391689461	undirected	AC053503.4	AC011472.1
AC053503.4	LINC01082	0.132045008592628	undirected	AC053503.4	LINC01082
LINC01705	LINC01711	0.0808749195674013	undirected	LINC01705	LINC01711
LINC01705	AC134312.5	0.0315153049762451	undirected	LINC01705	AC134312.5
LINC01711	AC134312.5	0.0237651254188221	undirected	LINC01711	AC134312.5
BX322562.1	AC134312.5	0.0259627726949188	undirected	BX322562.1	AC134312.5
BX322562.1	AC093010.3	0.0249319720260684	undirected	BX322562.1	AC093010.3
AC093010.3	LINC00641	0.0604884801645315	undirected	AC093010.3	LINC00641
AC093010.3	ZNF710-AS1	0.158904748337777	undirected	AC093010.3	ZNF710-AS1
AC093010.3	AC011472.1	0.0295888520683288	undirected	AC093010.3	AC011472.1
AC093010.3	LINC01082	0.109401002526141	undirected	AC093010.3	LINC01082
LINC00641	ZNF710-AS1	0.124218447519997	undirected	LINC00641	ZNF710-AS1
LINC00641	AC011472.1	0.0512536991706033	undirected	LINC00641	AC011472.1
LINC00641	LINC01082	0.0412412501226759	undirected	LINC00641	LINC01082
ZNF710-AS1	AC011472.1	0.0739314143565529	undirected	ZNF710-AS1	AC011472.1
ZNF710-AS1	LINC01082	0.122491384368487	undirected	ZNF710-AS1	LINC01082
